# Supplementary material for: Effect of Litter Treatment on Campylobacter jejuni in Broilers and on Cecal Microbiota
Source: Pathogens. 2020 Apr 29;9(5):333. doi: 10.3390/pathogens9050333 (PMC7281257; doi:10.3390/pathogens9050333)
Supplement: Supplementary file 1 [file pathogens-09-00333-s001.zip › Table S1.xlsx]

## Sheet: Feuil1
Table S1 : Values of alpha diversity indices for all the broilers’ cecal samples
Sample	Experimental group	Observed_Richness	Chao1	Standard Error.chao1	Shannon	InvSimpson
17MG048	Control_D21	156	176.3125	10.5121155505151	2.89833933401606	8.98747476812071
17MG049	Control_D21	144	165.230769230769	11.4727006726425	3.33615457707137	15.3010219737549
17MG050	Control_D21	125	150.666666666667	14.7027329778218	3.0762934455077	12.3523034245056
17MG051	Control_D21	137	150.909090909091	8.68486397480544	2.92657795881545	9.31155989601404
17MG052	Control_D21	187	200.588235294118	7.68040876507048	3.51007869733547	16.2428578000134
17MG053	Control_D21	163	173.555555555556	6.31398145936763	3.34873518112013	14.8032863913038
17MG054	Control_D21	171	202.909090909091	16.5128271481393	3.29759546636177	13.4749898828838
17MG055	Control_D21	194	215.565217391304	10.0457124342461	3.55691400354485	18.3924199432439
17MG056	Control_D21	177	194.652173913043	8.6676857396195	2.96909584174052	8.52756240692836
17MG057	Control_D21	216	233.4	8.4137261484909	3.69651360253993	21.3262382958681
17MG058	Control_D21	178	195.181818181818	8.58664286301504	3.27804871638139	12.7052018222269
17MG059	Control_D21	176	192.153846153846	9.32100566161876	3.43366013933486	14.5748235993896
17MG060	Control_D21	210	220.555555555556	6.31410825874037	3.57719185460962	15.9400549246013
17MG061	Control_D21	181	186.913043478261	4.01423469679538	3.67251911938864	19.4722202729882
17MG098	Treatment_D21	167	187	10.5621129208292	3.25096121855269	11.7314901411713
17MG099	Treatment_D21	50	77.5	22.7208515855853	2.04080873909855	4.80171884469956
17MG100	Treatment_D21	147	161.4375	8.14615345852339	3.29176744915284	15.1116850577962
17MG101	Treatment_D21	152	160.272727272727	5.91637648402999	3.3385011539468	13.842995516794
17MG102	Treatment_D21	167	178	6.28819952652856	3.53836783037849	18.6237062688374
17MG103	Treatment_D21	191	195.789473684211	3.60543339717149	3.66960526845367	21.3267435314805
17MG104	Treatment_D21	140	155	8.65614528632153	2.91579959688612	6.71551910787984
17MG105	Treatment_D21	159	168	5.70544917354221	3.30855766002411	13.0687474115615
17MG106	Treatment_D21	66	77	8.87291222928365	2.34710280359045	6.28248688915582
17MG107	Treatment_D21	163	166.055555555556	2.69946744538992	3.26294336728292	11.9923863437977
17MG173	Control_D35	271	289.206896551724	8.40741952076162	3.48772600331129	10.2060147284989
17MG174	Control_D35	281	314.47619047619	14.3336378665156	3.49452788349953	7.70353522342818
17MG175	Control_D35	256	275.344827586207	8.78457520815711	3.96774364333617	21.2175957984061
17MG176	Control_D35	251	307.894736842105	22.3551017612537	2.97765651223969	5.6267182242292
17MG177	Control_D35	240	273.681818181818	14.2239451606853	2.93406864402228	4.69929838922663
17MG178	Control_D35	246	261.12	7.60089448936317	3.73483085082935	19.1324743179202
17MG179	Control_D35	248	270.2	9.63555218927639	3.75432882579953	14.5870167505575
17MG180	Control_D35	285	300	7.21309720198131	3.34634952439633	7.96488558046039
17MG181	Control_D35	261	278.103448275862	8.03698658661274	4.04788152365191	23.8805134140988
17MG182	Control_D35	261	268.7	4.57257629615994	3.64225239500024	9.76007374433832
17MG183	Control_D35	254	270.24	8.00314495205477	3.59957050798295	9.66261922483917
17MG184	Control_D35	258	280.2	9.63556480423836	3.79393356253502	17.0783742277661
17MG185	Control_D35	272	311.136363636364	15.9693424642192	3.19732703505223	5.51847892235968
17MG186	Control_D35	284	300.730769230769	8.10545491612725	3.26525378440464	5.63297399144766
17MG187	Control_D35	252	264.5	6.69235118061819	3.32112824870332	6.91105067706598
17MG218	Treatment_D35	243	259.24	8.00313012078027	4.09386854427949	29.9747964081715
17MG219	Treatment_D35	252	277.551724137931	10.7711230550677	3.90818612070939	25.9915753609201
17MG220	Treatment_D35	233	261.888888888889	12.0104914672712	3.70156722451365	13.999848474186
17MG221	Treatment_D35	251	286.052631578947	15.2589458733002	4.0224499490917	29.6749345192048
17MG222	Treatment_D35	260	275.535714285714	7.55935638273833	4.02741147761113	31.0214592143129
17MG223	Treatment_D35	186	232.5	23.0068395627619	3.55699984363937	15.1373864546688
17MG224	Treatment_D35	262	281.894736842105	9.91338311727269	3.81702475339424	19.1135273754029
17MG225	Treatment_D35	247	261.5	7.09079388159433	4.0609916880132	28.1728445429864
17MG226	Treatment_D35	246	277.071428571429	15.108532019782	3.74159271767418	18.3637214897936
17MG227	Treatment_D35	242	266.166666666667	11.6349050211338	3.8510211022396	23.0860662983197
17MG228	Treatment_D35	252	272.714285714286	9.96814149209049	3.62359611973873	14.7744119912712
17MG229	Treatment_D35	228	259.315789473684	13.9852293045395	3.91044147767688	29.9770223344557
17MG230	Treatment_D35	263	274.875	7.05959385088145	3.89450314506381	22.6795404184764
17MG231	Treatment_D35	231	303.066666666667	29.0991467594487	3.64018908379913	17.7859286917665
17MG232	Treatment_D35	246	267	10.4632531566635	4.03624524998457	30.2171647582789
