# Supplementary material for: Effect of Litter Treatment on Campylobacter jejuni in Broilers and on Cecal Microbiota
Source: Pathogens. 2020 Apr 29;9(5):333. doi: 10.3390/pathogens9050333 (PMC7281257; doi:10.3390/pathogens9050333)
Supplement: Supplementary file 1 [file pathogens-09-00333-s001.zip › Table S2.xlsx]

## Sheet: Table_abondance
Table S2: Table of OTUs relative abundance and their taxonomic affiliation in broilers' cecal samples
	Taxonomic affiliation based on SILVA 16S database (version 132 filtered at a pintail score of 80)	Relative abundance (%) within control group on D21 (samples 17MG048 to 17MG061)														Relative abundance (%) within litter-treated group D21 (samples 17MG098 to 17MG107)										Relative abundance (%) within control group D35 (samples 17MG173 to 17MG187)															Relative abundance (%) within litter-treated group D35 (samples 17MG218 to 17MG232)
		17MG048	17MG049	17MG050	17MG051	17MG052	17MG053	17MG054	17MG055	17MG056	17MG057	17MG058	17MG059	17MG060	17MG061	17MG098	17MG099	17MG100	17MG101	17MG102	17MG103	17MG104	17MG105	17MG106	17MG107	17MG173	17MG174	17MG175	17MG176	17MG177	17MG178	17MG179	17MG180	17MG181	17MG182	17MG183	17MG184	17MG185	17MG186	17MG187	17MG218	17MG219	17MG220	17MG221	17MG222	17MG223	17MG224	17MG225	17MG226
OTU_1	Bacteria;Bacteroidetes;Bacteroidia;Bacteroidales;Bacteroidaceae;Bacteroides;unknown species	17.9361	17.8312	20.0415	23.1747	18.447	17.1219	14.3972	14.3809	11.704	12.4095	15.4017	19.7724	9.3878	11.373	11.9092	36.391	12.2174	10.5236	14.2902	11.663	0.0712297	13.0994	31.3066	20.5976	8.9943	4.63672	15.4703	10.8047	5.06608	14.7476	5.05536	1.15566	4.25088	4.23284	7.1239	7.62615	5.06358	1.51218	5.08801	11.8169	4.11375	3.17122	7.29693	9.71787	16.3498	6.82483	11.3878	17.794
OTU_2	Bacteria;Firmicutes;Clostridia;Clostridiales;Ruminococcaceae;Faecalibacterium;unknown species	0.0163092	0.00621079	0.00370865	0.014068	0	0.00563222	0.00614742	3.32555	0.0210693	0	0.0123411	0.0224942	0.0132083	0.101545	0.00934056	0.00519724	0	0	0.00525569	0	0.00647543	0.0110497	0.00549239	0	27.1932	34.6337	2.61866	39.3652	44.9197	2.22145	22.618	32.3807	9.40413	29.9942	29.6401	19.7989	41.4124	41.0011	36.2816	0.00726744	0.00705617	0.0118329	0	0.0106264	0	0	0.00669478	0
OTU_7	Bacteria;Firmicutes;Clostridia;Clostridiales;Lachnospiraceae;unknown genus;Multi-affiliation	3.20884	8.42184	11.0147	14.7057	2.94208	5.91383	4.65359	5.90903	3.87148	3.15174	18.5549	7.79197	18.4322	11.6269	22.889	0.0103945	13.7998	15.8785	8.0412	9.71261	35.7508	8.55249	0.461361	11.8853	2.36343	2.69357	5.26849	1.01963	1.59869	8.1705	3.20513	5.7694	4.60884	3.67915	3.90612	5.15998	1.35332	6.08221	0.932656	2.62355	2.75896	22.6127	4.4188	2.90633	0.00704126	6.17115	5.84455	4.09305
OTU_4	Bacteria;Firmicutes;Clostridia;Clostridiales;Lachnospiraceae;Eisenbergiella;unknown species	23.6688	1.66449	0.118677	14.1665	6.45823	11.5629	17.4587	10.2034	22.6021	3.16636	4.81303	2.06946	6.72963	11.4673	1.41042	0	2.25528	2.11375	3.17969	3.00578	0.045328	0.342541	0.00549239	1.71497	1.28411	0.501938	8.6821	1.92961	3.24002	2.10514	1.7701	0.733399	0.686106	2.43334	1.03666	0.891615	2.79292	2.01464	6.74753	4.3968	8.57324	4.53201	2.32741	5.70108	5.17533	6.53227	4.55915	1.5063
OTU_5	Bacteria;Firmicutes;Clostridia;Clostridiales;Lachnospiraceae;[Ruminococcus] torques group;unknown species	0.534127	2.91286	9.95772	1.63189	1.94259	6.45452	1.50612	1.26426	0.263366	7.74406	5.88671	3.79251	1.98785	3.51055	6.21147	0.660049	5.01525	15.1739	10.3432	7.67667	7.38199	17.2155	7.90355	11.3236	1.29518	1.93818	3.77991	2.05021	0.632372	6.52477	3.27069	10.2365	2.7668	3.38773	2.48797	4.45175	1.95277	1.94286	3.33654	2.12936	2.95653	6.69743	5.51367	2.97009	3.21082	0.873103	2.58419	6.28211
OTU_3	Bacteria;Proteobacteria;Gammaproteobacteria;Multi-affiliation;Multi-affiliation;Multi-affiliation;Multi-affiliation	10.2055	8.49016	6.31583	3.24033	8.44182	8.7581	7.46296	1.95822	21.2852	5.43327	7.55893	5.43909	2.90252	1.2403	2.51728	8.04532	10.8348	5.0279	4.1152	5.50168	5.23862	12.1657	1.59279	1.02181	9.27658	3.11599	0.553347	8.3379	0.660793	0.476855	1.65355	3.53809	0.954583	1.23124	5.39891	3.08587	0.731153	0.205771	0.258341	3.09593	5.36269	0.887469	4.81217	5.42479	0.774539	3.80325	1.29209	5.82459
OTU_8	Bacteria;Firmicutes;Clostridia;Clostridiales;Ruminococcaceae;Negativibacillus;unknown species	0.905162	0.552761	0.00370865	0.173505	3.34188	1.32357	7.39534	3.55916	2.61259	2.58135	4.14661	1.06172	5.94043	3.63386	3.69886	0	5.08884	3.54546	5.41862	4.90266	0.0129509	0.972376	0	3.8781	3.52577	3.10108	5.5023	2.31334	4.89555	1.33171	2.73164	3.28918	3.22917	2.9506	3.25095	2.59896	3.13351	4.41212	2.30318	4.84012	6.9221	6.28328	6.66098	5.40885	6.01324	5.43061	7.55841	5.66974
OTU_6	Bacteria;Bacteroidetes;Bacteroidia;Bacteroidales;Bacteroidaceae;Bacteroides;unknown species	4.27709	4.57114	4.95846	6.02579	4.47463	4.11715	3.90976	3.68284	3.02344	3.48812	3.98618	4.79575	2.41712	2.87952	2.78816	9.33943	3.09641	2.41249	3.53708	2.88811	0.00647543	3.31492	8.03537	5.25844	2.2638	1.17782	3.85784	2.62581	1.31448	3.14608	1.15822	0.297804	1.09628	1.1001	1.92403	1.93499	1.24432	0.406757	1.23041	2.77616	0.804403	0.757307	1.75048	2.38032	4.04873	1.41251	2.75825	4.42739
OTU_9	Bacteria;Firmicutes;Clostridia;Clostridiales;Lachnospiraceae;Lachnoclostridium;unknown species	1.25173	5.44687	4.59131	3.69519	3.86981	3.64404	1.82578	3.97142	2.4177	3.05667	4.20832	2.87925	2.14635	2.85776	2.3258	0.0415779	4.90485	2.27157	2.00242	3.4693	0.0647543	0.61326	0.681057	2.20496	1.93723	2.26121	4.2787	0.992216	2.24527	1.98302	2.0979	1.40901	3.43799	1.36238	1.3518	2.20058	1.58492	1.68445	1.8478	3.24855	2.89303	4.27168	3.02891	3.04447	2.19687	3.23185	2.87206	2.45302
OTU_10	Bacteria;Firmicutes;Clostridia;Clostridiales;Ruminococcaceae;Ruminiclostridium 5;unknown species	0.407731	1.81355	0.730604	0.300117	0.256279	0.653337	1.01432	1.12684	0.905978	0.892139	0.78366	2.00198	1.22507	0.602016	6.20213	0	3.53275	5.46192	5.47117	6.79598	1.02959	2.57459	0	6.39976	1.40034	0.824968	1.10669	1.3595	2.37317	0.913003	0.874126	0.69784	1.3573	1.22395	2.06502	1.01176	1.21253	0.95229	0.72248	2.23837	1.35478	5.40764	1.45545	2.24749	0.471765	1.45822	1.65361	1.37608
OTU_12	Bacteria;Firmicutes;Clostridia;Clostridiales;Lachnospiraceae;unknown genus;unknown species	2.73995	3.52773	0.756564	2.99648	3.46489	2.89496	4.81343	2.23993	2.21754	2.57404	3.49253	2.24042	2.40721	3.37274	1.35438	3.21189	1.98717	1.76991	1.80796	1.50111	0.0971314	0.348066	2.71873	0.734987	0.127304	1.73939	0.701426	0.356321	0.0852636	0.645499	2.36014	0.631167	1.06645	0.670261	0.389783	1.1572	0.295186	0.655596	0.78816	2.19477	2.38498	2.36658	2.72078	2.94883	1.25334	2.53703	2.28292	2.16795
OTU_11	Bacteria;Firmicutes;Bacilli;Lactobacillales;Leuconostocaceae;Weissella;Multi-affiliation	0.701297	5.50276	1.86916	0.239156	6.2327	3.96508	0.817606	7.7848	0.110614	7.90494	0.493644	0.566853	0.993924	0.130558	5.24005	1.06024	1.10398	0.0225466	1.53992	0.841475	0.0582788	1.63536	0.38996	4.85808	0.531356	0.0248484	0.28057	0.734569	0.298423	3.90789	2.14161	0.0711174	1.73764	0.786828	0.655167	1.42911	0.381471	0.660382	1.15159	0.0872093	0.0282247	0.733641	0.190127	2.34313	1.68286	0.0731395	0.830153	0.728514
OTU_13	Bacteria;Epsilonbacteraeota;Campylobacteria;Campylobacterales;Campylobacteraceae;Campylobacter;Multi-affiliation	0.0203865	0.0745295	1.3314	0.121923	0.363916	1.40242	0.774574	0.00687096	0.0579405	1.59415	0.55535	0.197949	0.244353	0.957424	1.23295	0	8.11692	2.58723	2.66989	0.880696	5.34223	0.729282	0	0.0657305	0.293353	1.83878	0.490998	0.548186	0.255791	3.58223	0.269522	0.671171	1.32001	5.11438	0.207331	1.92235	0.181653	0	0.775024	0.0508721	0.0352808	0.28399	0.18357	1.05202	0.0352063	0.493692	0.756511	0.211164
OTU_14	Bacteria;Firmicutes;Clostridia;Clostridiales;Ruminococcaceae;Subdoligranulum;unknown species	0.281334	0	0	0.290739	0.00512558	0	0.344255	0.0755806	1.36423	0.0146252	1.41923	0	0.653811	0.616523	0	0	0	0	0	0	0	0	0	0	2.09775	0.720604	0.529966	2.48328	4.5545	0	0.808566	0.408925	0.0894921	0.546408	0.986897	1.37853	0.0499546	1.1437	3.00377	0	0	0	0	0.0106264	0.253485	16.8678	0	0
OTU_31	Bacteria;Firmicutes;Clostridia;Clostridiales;Ruminococcaceae;Butyricicoccus;unknown species	3.7552	0.85709	3.73461	3.7796	1.07125	2.24162	3.59009	1.30548	1.74875	2.2596	1.82648	1.62858	1.30762	1.60296	0.882683	0.00519724	0.620334	0.822952	1.72387	2.08586	0.0259017	0.127072	0	0.663281	0.702939	0.352848	0.327332	0.44403	0.234475	2.51221	0.553613	0.453374	2.37154	0.247705	0.66346	0.961174	0.613079	0.157917	0.380944	0.501453	0.557437	1.25429	0.288468	1.34424	0.542177	2.09362	0.897101	0.313226
OTU_15	Bacteria;Firmicutes;Clostridia;Clostridiales;Ruminococcaceae;[Eubacterium] coprostanoligenes group;unknown species	0	0	0	0	0	0	0.0307371	0	0	0	0	0	0	0	0	0	0	0	0	0	0	0.154696	0	0	0.0774893	0.720604	0.327332	0.844206	0	0	5.04079	0.911192	0	3.40959	0.895671	0.834703	0.921889	0.842226	0.709344	3.78634	7.52893	1.30162	8.48358	2.32187	0	0.283416	1.21176	2.01661
OTU_20	Bacteria;Firmicutes;Clostridia;Clostridiales;Lachnospiraceae;[Ruminococcus] torques group;metagenome	0	6.0431	3.71977	0	0	0.0337933	0	0.0824516	0	0.234004	0.00617055	9.2496	0.310395	0.00725321	0.275546	0	0	0.225466	0.420455	0.0106967	0	0.0110497	0.0219696	0.0298775	0.885593	2.23636	0.919648	0.751014	0.10658	0.85485	0.342366	1.57792	0.440003	1.50809	0.655167	2.73808	0.467757	1.41169	1.00709	5.82122	1.10782	0.28399	3.99266	1.51427	1.2111	0.0274273	0.200844	2.28409
OTU_18	Bacteria;Firmicutes;Clostridia;Clostridiales;Ruminococcaceae;Subdoligranulum;unknown species	0.0122319	0	0	0.00468933	0	0	0	0	0	7.37843	0.0185117	0	0.0165104	0.0580257	0	0	0.00525707	0	0	0	0	0	0	0	0.868988	0.273333	0.592315	0.0219274	0.0355265	9.82787	0.2331	0.493377	14.1994	0.123853	0.771272	2.66852	4.98183	0.277552	0.0437867	1.09012	8.2416	0	0.144234	1.65772	0.0211238	0	0	5.28965
OTU_17	Bacteria;Firmicutes;Clostridia;Clostridiales;Lachnospiraceae;Blautia;unknown species	0	0.0186324	0	0	0	0.0112644	0.0122948	0.00687096	0	0	0.00617055	0.0179953	0.00660415	0.0145064	0.0186811	23.242	0.00525707	0.03382	0.0262784	0.0677458	0	0.0110497	18.1304	0.035853	0	0	0	0	0	0	0.00728438	0.0400036	0	0	0	0	0.00454133	0	0	0.0145349	0.00705617	0.0118329	0.0458926	0.00531321	15.3429	0.00457122	0	0.0246357
OTU_16	Bacteria;Firmicutes;Clostridia;Clostridiales;Ruminococcaceae;[Eubacterium] coprostanoligenes group;unknown species	1.36182	0.776349	2.11764	1.66002	1.79908	2.12898	1.47538	2.24681	0.263366	1.01645	0.505985	1.62858	0.594373	0.660042	0.196152	0	0.0105141	3.00998	2.54375	1.26934	0	0.0939227	0	0.059755	0.686334	1.33685	1.96399	0.849688	0.440529	1.37241	0.378788	1.70237	1.29018	0.502696	0.406369	2.56102	1.08084	0.971431	1.1297	0.56686	0	0.165661	0.111453	0.00531321	0.028165	2.5096	0.582446	0.0246357
OTU_19	Bacteria;Firmicutes;Clostridia;Clostridiales;Lachnospiraceae;unknown genus;unknown species	1.20281	2.07441	1.09776	0.726846	1.05587	0.901155	0.682363	1.22303	0.642613	1.76965	1.43774	1.88051	2.45344	1.97287	0.733234	0	0.946273	1.33589	1.3402	1.91471	0.505083	1.55801	0	0.938154	0.226933	1.31697	0.79495	0.180901	0.682109	0.831589	1.50787	0.471153	0.507122	1.27495	0.273677	1.36588	0.426885	0.784802	0.26272	1.76599	1.94045	0.319489	0.557267	1.46113	0.683002	0.927958	0.897101	0.306187
OTU_23	Bacteria;Firmicutes;Clostridia;Clostridiales;Lachnospiraceae;GCA-900066575;unknown species	5.91209	0.142848	4.91767	2.19461	1.57355	0.433681	0.848343	1.36045	0.663682	0.61426	0.524497	0.7693	0.155197	0.0870385	0.0373622	0	0.0683419	0	0.0367898	0.559795	0.0259017	0.0607735	0	0.11951	0.420656	0.233575	0.179253	0.246683	0.639477	0.558269	0.509907	0.124456	0.797972	0.502696	0.257091	0.436322	0.458674	0.200986	0.52544	1.26453	1.12899	0.721808	0.668721	0.791669	0.028165	3.04443	1.45277	0.0668684
OTU_22	Bacteria;Firmicutes;Clostridia;Clostridiales;Lachnospiraceae;unknown genus;unknown species	0.921471	3.81343	0	0.464244	1.86571	2.86117	0.983586	2.04068	0.911246	1.7989	1.4254	2.76228	1.15242	1.42888	0	0	0.00525707	0	0.00525569	0	0	0	0	0	0.952012	0.765331	0.849505	0.515294	0.490266	0.558269	0.677448	0.600053	0.693564	0.437127	0.530768	0.543822	0.5495	0.928363	0.499168	1.19186	0.987863	1.20696	1.88815	1.39738	0.795663	0.996526	0.910491	1.30569
OTU_34	Bacteria;Firmicutes;Clostridia;Clostridiales;Ruminococcaceae;Flavonifractor;unknown species	0.456658	0	0.352322	0	0.307535	0.461842	1.36473	0.350419	0.584672	0.387569	0.721955	0.026993	0.521728	0.776093	1.92415	0	0.856903	1.62899	0.909234	0.834344	1.44402	0.596685	0	0.962056	0.437261	0.516847	0.872886	0.361802	0.490266	2.19819	0.342366	0.333363	1.13357	0.648404	0.539061	1.68838	0.495005	0.914007	0.582363	1.8314	1.86283	0.982132	0.649053	2.34844	0.55626	2.10276	0.515498	0.249877
OTU_21	Bacteria;Firmicutes;Clostridia;Clostridiales;Ruminococcaceae;Ruminiclostridium;unknown species	1.61461	0.00621079	1.44266	3.83118	1.08662	0.219656	2.99994	5.7029	2.61259	1.21389	0.907071	0.265431	4.17052	1.5812	0.0233514	0	0.0157712	0.11837	0.068324	0.295942	0.00647543	0	0	0.0179265	0.105164	0.079515	0.475411	0.14801	0.312633	0.465224	0.203963	0.608943	0.357969	0.684832	0.0912257	0.36044	0.708447	0.138776	0.0875733	0.610465	0.804403	0.520648	0.773618	0.478189	0.295733	0.90053	0.843543	0.249877
OTU_24	Bacteria;Firmicutes;Clostridia;Clostridiales;Ruminococcaceae;Ruminiclostridium 5;unknown species	0.338416	0.919198	1.25352	0.370457	0.297283	0.473106	0.362697	0.247355	0.611009	0.117002	0.357892	0.431888	0.181614	0.580257	2.74612	0	0.841131	1.34153	2.66989	1.77922	0.0518034	0.314917	0	2.0496	0.64759	0.15903	0.210428	0.0986734	0.682109	0.598977	0.400641	0.164459	0.507122	0.356987	0.207331	0.354117	0.154405	0.191415	0.232069	1.6061	1.94045	1.25429	1.03586	1.63116	0.429517	0.507405	1.77412	0.46456
OTU_26	Bacteria;Firmicutes;Clostridia;Clostridiales;Lachnospiraceae;[Ruminococcus] torques group;unknown species	0.0326184	0.676977	1.46121	0.384525	0.0563813	0.957477	0.0983586	0.803903	0.00526732	0.102377	0.123411	1.10221	1.47603	0.188583	3.85765	0	0.60982	0.580576	0.415199	0.745204	0.0259017	0.127072	0.0164772	0.448163	0.0498146	1.76921	0.592315	0.959325	0.0994742	2.60526	0.750291	0.262246	0.298307	0.196707	0.165865	0.303529	0.027248	0.0909221	0.372187	0.56686	0.592718	0.130162	0.944077	5.72764	0.415434	0.00457122	1.35904	0.256916
OTU_25	Bacteria;Firmicutes;Clostridia;Clostridiales;Ruminococcaceae;Ruminiclostridium 9;unknown species	0.411808	0.614869	1.05326	0.98476	0.809841	0.743453	0.19057	0.810774	0.400316	0.47532	0.234481	0.823286	0.333509	0.456952	0.0793947	0	0.110398	0.27056	0.551847	0.306639	0.524509	0.508287	0	0.095608	0.774893	0.815028	0.927441	0.378248	1.00185	1.5585	0.866841	0.617833	1.18577	1.01268	0.97031	2.14999	0.949137	0.593387	1.01147	1.37355	0.536269	1.17146	1.29811	0.483502	0.373187	1.2708	1.06447	0.411769
OTU_27	Bacteria;Firmicutes;Clostridia;Clostridiales;Lachnospiraceae;Fusicatenibacter;unknown species	0.00407731	0.633501	0.0964249	0	0.112763	0.0112644	0.0307371	0.0343548	0.426653	0.0365631	0.0123411	0.134965	0.0858539	2.51686	0.476368	0	0.0420566	2.05174	0.982814	0.984098	5.48469	3.64641	0	0.932178	0.608845	0.988967	0	0.756496	0.0852636	1.46546	0.852273	0.106676	0.462376	1.21667	0.63858	0.0569116	0.0317893	0.0430684	0.00875733	1.38081	0.550381	0.0709975	0.563824	1.18485	0.359104	0.0137137	1.29209	1.83008
OTU_30	Bacteria;Firmicutes;Clostridia;Clostridiales;Lachnospiraceae;Shuttleworthia;unknown species	0.00407731	0.267064	0	0.042204	0.697078	1.72346	0.0553267	0.219871	0.0105346	0.687386	0.0308528	2.07396	0.118875	0.159571	0.140108	0	0.00525707	0	0	1.65442	3.30247	1.75138	0	1.1473	0.177119	0.347878	0.70922	0.115119	0.127895	1.03512	0.276807	0.257801	1.67798	0.182136	0.290264	0.556469	0.317893	0.540747	0.135739	1.93314	1.46768	1.13596	1.95371	1.98714	1.13364	0.0959956	0.977439	0.788344
OTU_28	Bacteria;Firmicutes;Clostridia;Clostridiales;Ruminococcaceae;unknown genus;unknown species	0.0652369	0.161481	0.882658	0.314185	0.343414	0.25345	0.233602	0.213	0.163287	0.511883	0.456621	0.751305	0.62079	0.957424	1.23762	0	0.136684	0.552393	0.672728	1.81844	1.43754	0.635359	0	0.555722	1.66049	0.387635	0.865092	0.334393	1.28606	0.622238	0.692016	0.573384	0.313222	1.07825	0.621994	1.00544	0.844687	0.866153	1.80401	0.922965	0.472763	0.520648	0.72117	0.74385	1.28855	1.87877	0.636005	0.337862
OTU_29	Bacteria;Firmicutes;Bacilli;Bacillales;Bacillaceae;Multi-affiliation;Multi-affiliation	1.26396	0.173902	0.166889	0.815944	2.02973	0.704027	0.57171	0.673354	1.07453	0.358318	1.16006	0.940256	0.359926	1.39262	0.00467028	0	1.79792	0	0.930257	0.074877	0.194263	0.187845	0	0.143412	0.60331	0.0844846	1.90164	0.394694	0.0426318	0.232612	0.00728438	0.0711174	0.410172	0.101996	0.547354	0.132794	0.199818	0.191415	0.271477	0.828488	0.303415	0.579813	0.688389	0.0212529	0.675961	0.758822	0.682868	1.25994
OTU_32	Bacteria;Firmicutes;Clostridia;Clostridiales;Ruminococcaceae;Multi-affiliation;Multi-affiliation	0.627905	2.60232	0.808485	0.182884	1.49667	1.58265	0.35655	0.254226	0.126416	0.446069	0.592373	0.548857	0.458988	1.09523	0.322249	0.322229	3.90075	0.225466	0.362643	0.099836	0.090656	0.917127	0.175757	0.2928	0.0498146	0.114303	0.670252	0.657823	0.071053	0.37218	0.0291375	0.466708	0.0447461	0.167565	0.265384	0.139117	0.0454133	0.0669953	0.288992	0.297965	0.084674	0.0236658	0.87196	0.14877	2.08421	0.109709	0.408382	1.69635
OTU_42	Bacteria;Firmicutes;Clostridia;Clostridiales;Lachnospiraceae;Lachnospiraceae NK4A136 group;unknown species	0.0693142	2.11167	0	0.0187573	3.347	1.01943	3.90361	3.33242	0.21596	4.32176	0.974948	0.161958	6.13525	1.90034	0	0	0	0	0	0	0	0	0	0	0.437261	0.0894543	1.37947	0.115119	1.32159	0	0.0437063	0.0666726	0.0149154	0.203992	0.265384	0	0.177112	0.25841	0.306507	0	0	0	0	0	0	0	0.0401687	0
OTU_33	Bacteria;Firmicutes;Bacilli;Lactobacillales;Lactobacillaceae;Lactobacillus;Multi-affiliation	0	0	0	0.00468933	0	0	0	0.00687096	0	0	0.00617055	0	0	0	0.0326919	0.0519724	0.157712	0	0.00525569	0.49918	0.550411	0.00552486	0.142802	1.41022	0	0	0	0	0	0	0.0291375	0	0	0	0	0	0	0	0	3.92442	0.0776178	0.828304	2.52409	0.988258	2.42924	0.804535	3.18002	0.211164
OTU_35	Bacteria;Firmicutes;Clostridia;Clostridiales;Ruminococcaceae;Ruminococcaceae UCG-014;unknown species	0.053005	0	0	0	0.79959	0.00563222	0.485646	0.00687096	1.12721	1.92322	0.357892	0.0494871	2.89922	0.38442	0	0	0	0	0	0	0	0	0	0	0.575635	0.725574	0.865092	0.0986734	0.660793	0.47104	0.473485	0.0888968	0	1.6028	0.0497595	0.025294	0.10445	0.808729	0.109467	0.00726744	1.84872	2.17726	0.072117	0.791669	2.2532	0.498263	0.723037	0
OTU_38	Bacteria;Firmicutes;Clostridia;Clostridiales;Ruminococcaceae;Oscillibacter;unknown species	0.252793	0.149059	0.0259605	0.117233	0.143516	0.287243	0.122948	0.50158	0.0158019	0.0658135	0.055535	0.233939	0.340114	0.420686	0.0653839	0	0.315424	0.698946	1.60824	1.89332	1.48287	1.64088	0.285604	0.507918	0.0553495	0.0397575	0.0155872	0.0219274	0.0497371	0.145383	0.0218531	0.0133345	0.22373	0.0874253	0.0248797	0.309852	0.013624	0.0334976	0.06568	0.632267	1.73582	2.21276	0.681833	1.16891	0.119701	0.617115	1.09125	0.0915042
OTU_36	Bacteria;Firmicutes;Clostridia;Clostridiales;Lachnospiraceae;Multi-affiliation;Multi-affiliation	4.27709	0.0807403	0.322652	1.24267	2.49616	0.523796	1.21104	0.535935	1.42218	1.27239	0.345551	0.161958	0.181614	0.529484	0.0140108	0	0.0105141	0.0394566	0.0157671	0.121229	0.00647543	0.0220994	0	0.0298775	1.22322	0.223636	0.226015	0.838724	0.717635	1.32589	0.269522	0.324473	1.52137	0.393414	0.68834	0.904262	0.299728	0.732163	0.840704	0.28343	0.42337	0.212993	0.236019	0.212529	0.028165	0.11428	0.180759	0.0316745
OTU_37	Bacteria;Firmicutes;Clostridia;Clostridiales;Lachnospiraceae;[Ruminococcus] torques group;unknown species	0.00815461	0.279486	0.0519211	0.178195	0.0615069	1.65024	0.0245897	0.0618387	0.0210693	0.460695	0.77749	1.08422	0.416061	0.217596	1.46647	0	0.488908	0.992052	1.8973	1.24438	0.53746	0.839779	0	1.61936	0.0221398	0.0496968	0.0389681	0.120601	0.206054	0.00581531	0.0291375	0.111121	0.0671191	0.16028	0.00829325	0	0.113533	0.138776	0	0.232558	0.395145	0.36682	0.275356	0.44631	0.619631	1.32565	0.522193	0.584219
OTU_40	Bacteria;Firmicutes;Clostridia;Clostridiales;Lachnospiraceae;unknown genus;unknown species	0.114165	0.683187	0.678683	0.684642	0.656074	0.68713	0.485646	0.563419	0.521464	0.526508	0.493644	0.580349	0.419363	0.551244	0.280217	0.0207889	0.231311	0.501663	0.141904	0.174713	2.6873	0.226519	0.175757	0.101584	0.298887	0.30812	0.483205	0.14801	0.24158	0.331472	0.488054	0.253356	0.492207	0.109282	0.406369	0.619704	0.390554	0.535962	0.324021	0.610465	0.211685	0.579813	0.48515	0.419744	0.126743	0.969099	0.756511	0.373056
OTU_39	Bacteria;Firmicutes;Clostridia;Clostridiales;Lachnospiraceae;unknown genus;unknown species	0	0	0	0	0.0256279	0	0	0	0	0	1.13538	0	0.643904	0.0217596	0	0	0	0	0	0	0	0	0	0	0.143909	1.63006	0	0.0438548	0.0355265	0	6.40297	1.68904	0	1.23853	0.33173	0.366764	0.635786	0.397186	2.39075	0.530523	0.451595	0	3.23871	0.00531321	0	0	0.0602531	1.98142
OTU_41	Bacteria;Firmicutes;Clostridia;Clostridiales;Ruminococcaceae;Flavonifractor;Multi-affiliation	0.138628	2.32905	4.70998	0.928488	0.702204	0.681498	0.227454	0.78329	0.252831	0.314442	0.512156	4.9982	0.340114	0.696308	0.0607136	0	0.115656	0.03382	0.956535	0.360123	0.00647543	0.187845	0	0.131461	0.0387447	0.00993937	0.0155872	0.00548186	0	0.168644	0	0.00444484	0.022373	0	0	0	0	0	0.00875733	0	0.0141123	0	0.0524487	0.0265661	0.323898	0.0137137	0.575751	0.0351939
OTU_43	Bacteria;Firmicutes;Clostridia;Clostridiales;Lachnospiraceae;[Ruminococcus] torques group;unknown species	0.705374	0.490653	0.0185432	0.0375147	0.261404	0.461842	0.122948	0.103064	0.0895444	0.0438757	0.00617055	0.494871	0.0990622	0.355407	0.0186811	5.20763	0.0262854	0.0450933	0.0525569	0.0356557	2.27935	0.78453	8.78234	0.011951	0.0110699	0.0298181	0.0311745	0.0822278	0.0568424	0.145383	0.0364219	0.00888968	0.00745768	0.0218563	0.447835	0.0505881	0.027248	0.0191415	0.0175147	0.0145349	0.00705617	0.0118329	0.00655609	0.0318793	0.422476	0.00914244	0.00669478	0.0105582
OTU_44	Bacteria;Firmicutes;Clostridia;Clostridiales;Lachnospiraceae;ASF356;unknown species	0.134551	0.118005	0.0148346	0.00937866	0.210149	0.270346	0.0922112	0.123677	0.168554	0	0.197458	0.0899766	0.0990622	0.58751	0.130768	0	0.226054	0.28747	0.189205	0.117664	0	1.17127	0	0.023902	0.166049	0.144121	0.467617	0.751014	0	0.191905	0.0437063	0.111121	0.022373	0.196707	0.232211	0.145441	0.0681199	0.0191415	0.135739	0.210756	0.225797	0.141995	1.16698	0.143457	1.11956	0.205705	0.30796	2.11867
OTU_45	Bacteria;Firmicutes;Clostridia;Clostridiales;Lachnospiraceae;Blautia;unknown species	0.0978553	0.608658	0.0074173	0.00937866	0.481804	0.20276	0.454909	0.00687096	0.0421385	0.0438757	0.0123411	1.04823	0.518426	0.311888	0.116757	0	0.120913	2.35049	2.48594	0.56336	0.220164	0.624309	0	0.519869	0.0332097	0	0.272777	0.00548186	1.12264	0.354734	0.0145688	0.0400036	1.09628	0	0.0165865	0.0189705	0.127157	0.0287123	0.0175147	0.101744	0.119955	0.295823	0.196683	0.074385	0.0140825	0.15085	2.23606	0.147814
OTU_46	Bacteria;Firmicutes;Clostridia;Clostridiales;Ruminococcaceae;Oscillibacter;unknown species	0.472967	0.0869511	0.311526	0.543962	0.507432	0.349197	0.762279	0.185516	0.779563	0.131627	0.863878	0.359906	0.0165104	0.0725321	0.906034	0	0.0367995	0.687673	0.809376	0.456393	0.401476	0.248619	0	0.250971	0.166049	0.377696	0.506586	0.0931915	0.461845	0.354734	0.4662	0.115566	0.462376	0.524552	0.28197	0.392058	0.299728	0.24884	0.354672	0.290698	0.176404	0.118329	0.229463	0.191276	0.359104	0.310843	0.441856	0.0668684
OTU_55	Bacteria;Firmicutes;Clostridia;Clostridiales;Ruminococcaceae;Butyricicoccus;unknown species	0	0	0.00370865	0	0	0.00563222	0.141391	1.43603	2.23861	0	2.32013	0	0.326905	3.48154	0.49972	0	0.110398	1.00896	0.0788353	0.00713114	0	0	0	1.28473	0.453866	0.00496968	0.0467617	0.394694	0.0497371	0.00581531	0.0218531	0.0488932	0.0149154	1.18753	0.00829325	1.13823	0.00454133	1.56482	1.4975	0.479651	1.15016	0	0.163902	0	0.0633714	0.00457122	0	0.218202
OTU_47	Bacteria;Firmicutes;Clostridia;Clostridiales;Lachnospiraceae;[Ruminococcus] torques group;unknown species	0	0.403702	0	0	0	0.0394255	0.0122948	0.0274839	0.0210693	0	0.0123411	0.895267	0.00660415	0.00725321	0.0140108	0	0.0788561	0.529846	0.635938	0.288811	0.576313	1.99448	0	0.53182	0	0	0	0	0	0.00581531	0	0.0622278	0.0298307	0	0	0	0	0.00478538	0	0.0944767	0.0564493	0.733641	0.255687	0.116891	4.84439	0.0228561	0.361518	0.81298
OTU_50	Bacteria;Firmicutes;Clostridia;Clostridiales;Ruminococcaceae;Subdoligranulum;unknown species	0	0	0.00370865	0	0.0153767	0	0	0	0.0421385	0.314442	0.0185117	0.0359906	0.353322	0.108798	0	0.00519724	0	0	0	0	0	0	0	0	0.752754	2.17175	0.303951	0	0.142106	3.05304	2.66608	1.05343	2.72205	0.808684	0.862498	2.51043	0.826521	0.794372	0.775024	0	0	0	0	0	0	0	0	0
OTU_51	Bacteria;Firmicutes;Clostridia;Clostridiales;Ruminococcaceae;Ruminococcaceae UCG-014;unknown species	0	0	0	0	0.00512558	0	0.153685	0.00687096	0	0.606947	0	0	1.16233	0	0	0	0.073599	0	0	0	0	0	0	0	0.204793	0.427393	0.646871	0.158974	0.184738	0	0.167541	0.168904	0	0.378843	0.124399	0	0.781108	0.220127	0	1.88953	0.762066	0.36682	0.432702	2.26343	0.147866	0.479978	0.133896	0.123179
OTU_53	Bacteria;Firmicutes;Clostridia;Clostridiales;Lachnospiraceae;Blautia;unknown species	0.0203865	0.254643	0.0593384	0.00468933	0.164018	0.0168966	0.221307	0.123677	0.0316039	0.0731261	0.0370233	0.0989743	0.865143	0.413433	1.34504	0	0.289139	0.856772	0.451989	0.787991	0	0.138122	0.378975	0.657305	0.132839	0.104363	0.381888	0.0657823	0.305528	0.500116	0.0218531	0.1289	1.26781	0.131138	0.182451	0.189705	0.0953678	0.133991	0.078816	0.210756	0.261078	0.224825	0.41959	0.29754	0.0633714	0.265131	0.207538	0.679243
OTU_48	Bacteria;Firmicutes;Clostridia;Clostridiales;Lachnospiraceae;[Eubacterium] hallii group;unknown species	0.00815461	0.130427	0.0074173	0.187573	0.31266	0.0337933	0.430319	0.0137419	0.189623	0.0438757	0	0.328415	0.0363228	0.56575	0.551093	0	0.877931	1.44299	0.819888	0.884262	0.492132	0.78453	0	0.394383	0.0276748	0.233575	0.459824	0.038373	0.156317	0.337288	0.284091	0.182238	0.216273	0.065569	0.149278	0.316176	0.0681199	0.224913	0	0.377907	0.790291	0.295823	0.491707	0.2816	0.232362	0.685683	0.776595	0.439924
OTU_49	Bacteria;Firmicutes;Clostridia;Clostridiales;Lachnospiraceae;Lachnoclostridium;Multi-affiliation	0	0	0	0.00468933	0	0	0	0	0	0	0	0	0	0	0.481039	1.5072	0.767532	0.25365	0.925001	0.206803	0.123033	0.668508	7.19503	0.579624	0	0	0	0	0	0	0	0	0	0	0	0.00632351	0	0	0	0.0872093	0.141123	0.0946634	0.196683	0.180649	0.253485	0.178278	0.374908	1.37256
OTU_82	Bacteria;Firmicutes;Clostridia;Clostridiales;Ruminococcaceae;Ruminococcaceae UCG-014;unknown species	0.591209	0	0	0	1.85033	0	0.0245897	0.735193	0.0842771	0.862888	0	0	0.108968	1.83506	0	0	0	0	0	0	0	0	0	0	0.260143	0.183878	0.109111	0.306984	0.12079	0.0872296	0.597319	0.0933416	0.178984	0.626548	0.547354	0.025294	0.326975	0.483323	0.582363	0	5.11572	0	0.131122	0	0.380228	0	1.72725	0
OTU_52	Bacteria;Firmicutes;Clostridia;Clostridiales;Ruminococcaceae;Ruminococcaceae UCG-005;unknown species	0	0	0	0	0	0	0	0	0	0.00731261	0	0	0	0	0.0373622	0	0.0893702	0.124007	0	0.0713114	0	0	0	0	0	1.12812	0.374094	0.411139	0.220264	0.0697837	1.67541	2.12019	0.171527	0.349701	0.94543	0.189705	1.06721	0.449825	0.359051	0.697674	0.105843	0.354988	0.196683	0.207215	0	0.33827	0.348129	0.313226
OTU_56	Bacteria;Firmicutes;Clostridia;Clostridiales;Lachnospiraceae;Fusicatenibacter;unknown species	0.122319	0.403702	0	0.0187573	2.29626	0.208392	1.14342	1.48413	0.911246	0.314442	0.370233	0.971747	1.80954	0.253862	0.121427	0	0.0210283	0	0.0105114	0.124795	0	0.0939227	0	0.0179265	0.265678	0.238545	0.506586	0.0712641	0.376581	0	0.262238	0.302249	0	0.429841	0.588821	0.0316176	0.113533	0.89008	0.0350293	0.123547	0.282247	0.0473317	0.321248	0.116891	0	0.0457122	0	0.214683
OTU_54	Bacteria;Firmicutes;Clostridia;Clostridiales;Peptostreptococcaceae;Romboutsia;unknown species	0.0122319	0.565182	1.45008	0.253224	0.256279	0.439313	0.19057	0.137419	0.452989	0.577697	0.129582	0.733309	0.28728	0.304635	0.0233514	0.0311834	0.136684	0.129643	0.162926	0.0392213	0.790002	0.00552486	0.0109848	0.442187	1.39481	0.412484	0.109111	0.153492	0.163422	0.226797	1.15822	0.884523	0.156611	0.422556	0.68834	0.613381	0.0999092	0.210557	1.09029	0	0.119955	0.0473317	0.0655609	0.00531321	0	0.246846	0.0133896	0.0140776
OTU_68	Bacteria;Firmicutes;Clostridia;Clostridiales;Ruminococcaceae;Ruminococcaceae UCG-014;unknown species	0	0	0.0370865	0.014068	0.230651	0	0.0491793	0.35729	0.0316039	0	0	0	0.135385	0.0290128	0.186811	0	0.299653	0.00563666	0.0315341	2.26057	0	0	0	1.61339	0.0774893	0.0894543	0.428649	0.0328911	0.618161	0.191905	0.597319	0.124456	0.618987	0.131138	0.364903	0.0885292	0.00454133	0.334976	0.354672	1.05378	0.550381	0.307656	0.229463	2.00308	0.00704126	0.0137137	0.649394	0.0281551
OTU_70	Bacteria;Firmicutes;Clostridia;Clostridiales;Lachnospiraceae;Shuttleworthia;Multi-affiliation	0	0.0745295	0	0.014068	0.271656	0.68713	0.0184422	0.151161	0	0.182815	0.0185117	0.809789	0.0594373	0.0290128	0.0607136	0	0	0	0	0.670327	1.17205	0.801105	0	0.513893	0.0885593	0.134181	0.272777	0.038373	0.0284212	0.354734	0.0509907	0.142235	0.618987	0.0728544	0.207331	0.183382	0.113533	0.1962	0.0350293	0.828488	0.762066	0.508816	0.714614	0.786356	0.492888	0.0502834	0.32135	0.274513
OTU_58	Bacteria;Firmicutes;Bacilli;Lactobacillales;Lactobacillaceae;Pediococcus;Multi-affiliation	0.122319	0.142848	0.222519	0.107855	0.0205023	0.0619544	0.252044	0.0755806	0.0474058	0.0511883	0.0493644	0.242937	0.521728	0.0290128	0.00934056	0	0	0.01691	0.0262784	0.0142623	0.0129509	0	0	0.011951	0.0110699	0.0149091	1.29374	0.00548186	0.0284212	0.075599	0.378788	0.0755623	2.91595	0.356987	4.0554	1.09397	0.426885	0.0287123	0.429109	0.755814	0.0141123	0.0591646	0.00655609	0.0106264	0.619631	0.0182849	1.73395	0.0211164
OTU_57	Bacteria;Firmicutes;Clostridia;Clostridiales;Lachnospiraceae;Multi-affiliation;Multi-affiliation	0	0	0	0	0	0	0	0	0	0	0	0	0	0	0.0887353	4.1318	0.367995	0.298743	0.215483	0.0855737	0.103607	0.823204	2.22991	0.448163	0	0	0	0	0	0	0	0.00444484	0	0	0	0.0189705	0	0	0	0.261628	0.00705617	0.0946634	0.93752	0	0.478806	0.0457122	0.528888	1.7421
OTU_67	Bacteria;Firmicutes;Clostridia;Clostridiales;Ruminococcaceae;Subdoligranulum;Multi-affiliation	0	0.00621079	0	0	0	0	0	0	0	2.23766	0	0	0.600977	0.0217596	0	0	0	0	0	0	0	0	0	0	0.304422	0.819998	3.56169	0.433067	0	0.232612	0.517191	2.04907	0.902379	0.502696	0.414662	0.328823	0.699364	0.880509	0.577984	0	0	0	0	0	0	0	0	0
OTU_62	Bacteria;Firmicutes;Clostridia;Clostridiales;Ruminococcaceae;unknown genus;unknown species	0.0163092	0.0372648	0	0	0.0666325	0	0.159833	0.130548	0.163287	0.212066	0.191287	0	0.534936	0.261116	0	0	0	0	0	0	0	0	0	0	0.221398	0.243515	0.358507	0.115119	0	0.157013	0.225816	0.217797	0.425088	0.349701	0.248797	0.170735	0.20436	0.421113	0.162011	0.646802	0.60683	0.863803	0.812955	0.637586	0.126743	1.18395	0.241012	0.563103
OTU_59	Bacteria;Firmicutes;Clostridia;Clostridiales;Lachnospiraceae;Anaerostipes;Multi-affiliation	0.0122319	0.161481	0.00370865	0	0.0717581	0.0844832	0.0184422	0.0687096	0.0105346	0.0365631	0.0185117	0.206946	0.135385	0.0507725	0.144779	0.00519724	0.262854	0.310016	0.289063	0.0962704	0.0841805	1.08287	0.00549239	0.448163	0.0276748	0.909452	0.53776	0.0219274	0.0852636	0.244243	1.75554	0.866744	0.0969498	0.269561	0.174158	0.398381	0.258856	0.272766	0.153253	0.813953	0.0917302	0.106496	0.0262243	0.212529	0.429517	0.0914244	0.0803374	0.366017
OTU_60	Bacteria;Firmicutes;Clostridia;Clostridiales;Lachnospiraceae;Blautia;unknown species	0.00815461	0.0124216	0	0.0187573	0.0205023	0	0.00614742	0	0.0316039	0	0.0617055	0.00899766	0.0231145	0.0217596	0.252195	0	0.620334	0.01691	0.0105114	2.0502	0	0.154696	0	0.0298775	0	0.0298181	0	0	0	0.162829	0.0218531	0.026669	0.00745768	0	0	0.0316176	0.0590372	0	0	0.537791	0.451595	0.828304	0.177014	0.515382	0.964653	0.182849	5.61692	0.376575
OTU_61	Bacteria;Firmicutes;Clostridia;Clostridiales;Lachnospiraceae;Blautia;unknown species	0	0	1.68373	0	0	0.00563222	0.00614742	1.84142	0.00526732	0	0.0123411	0	0.0693435	2.98107	0	0	0	0	0	0	0	0	0	0	0.813638	0.521817	0.116904	0.586558	0.127895	0.0232612	0.852273	0.0888968	0.00745768	0.830541	1.05324	0.70191	0.0908265	0.942719	1.02023	0	0	0	0	0	0	0	0	0
OTU_63	Bacteria;Firmicutes;Clostridia;Clostridiales;Ruminococcaceae;unknown genus;metagenome	0	0	0.315235	0	0	0.0112644	0.00614742	0	0.115881	0.0146252	0.203628	0.332913	0.0957601	0.188583	1.04614	0	0.226054	0.687673	0.315341	0.24959	0	0.0773481	0	0.340604	0.0276748	0.581453	0.327332	0.191865	0.0426318	0.0697837	0.284091	0.515601	0.0447461	0.378843	0.0829325	0.158088	0.208901	0.655596	0.345915	0.210756	0.317528	0.0118329	0.963745	0.116891	0.0774539	0.0868532	0.127201	0.351939
OTU_99	Bacteria;Firmicutes;Clostridia;Clostridiales;Ruminococcaceae;unknown genus;Clostridium sp.	0	0	0	0	0	0	0	0	0	0.175503	0	0	0	0	0.00467028	0	1.04616	0.0507299	0.105114	0.0570491	0.0129509	1.21547	0	0.59755	0.0110699	0.0496968	0.00779362	0.0164456	0.0284212	0.0348918	0.0145688	0.0533381	0	0.0291418	0	0.0316176	0	0.0478538	0.0350293	0.661337	0.0493932	0.0473317	0.629384	0.0425057	0.549218	0.0502834	0.488719	1.56261
OTU_64	Bacteria;Firmicutes;Clostridia;Clostridiales;Ruminococcaceae;[Eubacterium] coprostanoligenes group;unknown species	0	0	0	0	0	0.298507	0	0.00687096	0	0	0	0.382401	0	0	2.153	0	0.299653	0.00563666	1.98139	1.47258	0.00647543	0	0	0.310726	0	0	0	0	0	0	0	0	0	0	0	0	0	0	0	0	0	0.0473317	0	0	0.528095	0	0	0
OTU_66	Bacteria;Firmicutes;Clostridia;Clostridiales;Ruminococcaceae;Ruminiclostridium 5;unknown species	0	0	0	0	0	0	0	0	0	0.0877514	0	0	0.00330207	0	0	0	0.0473136	0.03382	0	0.18541	0	0.165746	0	0.729011	0.0664194	0.0745453	0.116904	0.0877097	0.24158	0.075599	0.109266	0.0133345	0.0149154	0.0218563	0.0497595	0	0.0454133	0.038283	0.026272	0.719477	0.479819	1.69211	0.295024	1.09452	0.830869	0.653684	0.743121	0.446963
OTU_65	Bacteria;Firmicutes;Clostridia;Clostridiales;Lachnospiraceae;Sellimonas;Lachnoclostridium phocaeense	0.207943	0.111794	0.107551	0.192263	0.0410046	0.0563222	0.147538	0.371032	0.194891	0.095064	0.413427	0.0899766	0.257562	0.58751	0.224173	0	0.641363	0.21983	0.0630683	0.106967	0.168361	0.414365	0	0.209143	0.0774893	0.0695756	0.233809	0.180901	0.113685	0.133752	0.11655	0.293359	0.253561	0.16028	0.240504	0.227646	0.158946	0.282337	0.183904	0.116279	0.176404	0.295823	0.393365	0.196589	0.577383	0.219419	0.247707	0.309706
OTU_123	Bacteria;Firmicutes;Clostridia;Clostridiales;Lachnospiraceae;Multi-affiliation;Multi-affiliation	0.387344	0.192535	0.166889	0.647128	0.256279	0.214024	0.368845	0.687096	0.521464	0.0877514	0.826854	0.22944	0.676925	0.40618	0.280217	0	0.0998843	0.264923	0.157671	0.164016	0.375575	0.0828729	0.0109848	0.17329	0.0719544	0.0894543	0.25719	0.0164456	0.071053	0.267504	0.0728438	0.111121	0.208815	0.0947108	0.132692	0.170735	0.0862852	0.239269	0.0700587	0.152616	0.042337	0.532481	0.0917852	0.111577	0	0.306272	0.227623	0.0915042
OTU_69	Bacteria;Firmicutes;Clostridia;Clostridiales;Clostridiaceae 1;Clostridium sensu stricto 1;Multi-affiliation	0.0244638	0.0558971	0	0.014068	0.0820092	0.15207	0.227454	0.254226	0.100079	0.416819	0.00617055	0.143963	0.247656	1.7988	0.733234	0.0259862	0.131427	0.0394566	0.483523	0.559795	0.22664	0.497238	0.148295	0.023902	0.260143	0.094424	0.226015	0.191865	0.12079	0.0697837	0.451632	0.800071	0.164069	0.444412	0.190745	0.0948527	0.113533	0.0287123	0.0481653	0.188953	0.0493932	0.118329	0.0262243	0.111577	0.0563301	0.105138	0.0401687	0.0879848
OTU_71	Bacteria;Firmicutes;Clostridia;Clostridiales;Ruminococcaceae;Oscillibacter;unknown species	0	0	0.103842	0	0.0102512	0	0	0	0	0.299817	0.0246822	0	0	0	0.537082	0	0.0420566	0.563666	0.60966	1.50467	0.0259017	0.0552486	0	0.310726	0.121769	0.104363	0.0389681	0.0548186	0.0497371	0.0930449	0.131119	0.0666726	0.410172	0.298703	0.174158	0.0189705	0.168029	0.167488	0.253963	0.581395	0.141123	0.106496	0.242575	0.467563	0.028165	0.0685683	0.267791	0.144295
OTU_76	Bacteria;Firmicutes;Clostridia;Clostridiales;Ruminococcaceae;Butyricicoccus;Multi-affiliation	0	0.00621079	0	0	0.0922604	0	0	0	0	0	0.00617055	0.00449883	0	0.0290128	0	0	0.115656	0.0789133	0.0262784	0.121229	3.14058	3.69613	0	0.101584	0.0332097	0.134181	0.148079	0.0493367	0.0355265	0	0.160256	0.142235	0	0.0509981	0.190745	0.158088	0.0499546	0.0287123	0.0700587	0	0.0211685	0.36682	0.0196683	0	0	0.0685683	0	0
OTU_88	Bacteria;Firmicutes;Clostridia;Clostridiales;Ruminococcaceae;unknown genus;unknown species	0	0	0	0	0	0	0	0	0	0.0658135	0	0	0	0	0	0	0	0	0	0	0	0	0	0.0059755	0.0940942	0.0248484	0	0.0164456	0	0.0348918	0.131119	0.120011	0.208815	0.116567	0.066346	0.354117	0	0.296693	0.26272	0.348837	0.635055	0.556147	0.511375	0.850114	0.16899	0	0.662784	0.285071
OTU_74	Bacteria;Firmicutes;Clostridia;Clostridiales;Lachnospiraceae;[Ruminococcus] gauvreauii group;unknown species	0.0570823	0.0869511	0.0556297	0.0515826	0.215274	0.0901155	0.141391	0.0618387	0.326574	0.124314	0.0308528	0.143963	0.112271	0.573004	0.481039	0	0.110398	0.15219	0.157671	0.303074	0.0841805	0.18232	0	0.107559	0.404052	0.124242	0.109111	0.104155	0.177633	0.19772	0.138403	0.1289	0.536953	0.429841	0.066346	0.196029	0.0817439	0.105278	0.100709	0.0726744	0.134067	0.307656	0.11801	0.409117	0.133784	0.0777107	0.187454	0.260435
OTU_72	Bacteria;Firmicutes;Erysipelotrichia;Erysipelotrichales;Erysipelotrichaceae;Erysipelatoclostridium;Multi-affiliation	0.101933	1.68934	0	0.0468933	0.384418	0.349197	0.325813	0.164903	1.18515	0.30713	0.0925583	0.107972	0.27077	0.834119	0.0513731	0	0.147198	0.10146	0.110369	0.0427869	0.530985	0.110497	0	0.185241	0.254608	0.0695756	0.187047	0.0712641	0.127895	0	0.0291375	0.160014	0.0820345	0.0291418	0.107812	0	0.127157	0.162703	0.183904	0.0799419	0.23991	0.0828304	0.072117	0.14877	0.415434	0.265131	0	0.193567
OTU_86	Bacteria;Firmicutes;Clostridia;Clostridiales;Lachnospiraceae;unknown genus;unknown species	0	0	0	0	0.169144	0.0450577	0.0553267	0.0274839	0	0.124314	0	0	0.373134	0	0.00467028	0	0.0210283	0.03382	0.0210228	0.0106967	0.0194263	0.0276243	0.181249	0.0179265	0.0719544	0.402544	0.615696	0.230238	0.504476	0	0.473485	0.302249	0	0.276847	0.713219	0.0505881	0.463215	0.32062	0.00437867	0.290698	0.762066	0.76914	0.314692	0.75979	0	0.137137	0.716342	0.904484
OTU_78	Bacteria;Firmicutes;Bacilli;Lactobacillales;Enterococcaceae;Enterococcus;Multi-affiliation	0.0733915	0.167691	0.0890076	0.117233	0.0922604	0.0675866	0.33196	0.487838	0.184356	0.095064	0.055535	0.143963	0.125479	0.101545	0.0747245	0.0675641	0.39428	0.411476	0.357387	0.552663	0.116558	0.0883978	0.0823859	0.071706	0.143909	0.094424	0.101317	0.126083	0.156317	0.203536	0.407925	0.14668	0.216273	0.327845	0.298557	0.354117	0.0772025	0.0622099	0.0175147	0.065407	0.0987863	0.0828304	0.0655609	0.180649	0.0844951	0.278844	0.093727	0.468079
OTU_73	Bacteria;Firmicutes;Clostridia;Clostridiales;Peptostreptococcaceae;Multi-affiliation;Multi-affiliation	0	0.0248432	0	0	0	0	0	0	0	0	0	0	0	0	0.0140108	0.0363806	0	0.0507299	0.0262784	0.024959	0.135984	0.00552486	0.0494315	0.155363	0.0940942	0.740483	1.54314	0.433067	0.397897	0.296581	0.502622	0.271135	1.18577	0.451698	0.572234	0.644998	0.313351	0.038283	0.245205	0.428779	0.141123	0.0118329	0.078673	0.366612	0.126743	0.173706	0.14059	0.373056
OTU_75	Bacteria;Firmicutes;Clostridia;Clostridiales;Ruminococcaceae;DTU089;unknown species	0.240561	0.459599	0.259605	0.412661	0.256279	0.25345	0.21516	0.206129	0.463524	0.0585009	0.302357	0.247436	0.501915	0.20309	0.16346	0	0.0525707	0.10146	0.394177	0.160451	0.0712297	0.0331492	0	0.131461	0.0166049	0.0596362	0.116904	0.0219274	0.0142106	0.145383	0.0728438	0.0355587	0.0745768	0.116567	0.0497595	0.0632351	0.027248	0.0478538	0.06568	0.152616	0.0776178	0.130162	0.0655609	0.0371925	0.028165	0.676541	0.133896	0.0351939
OTU_105	Bacteria;Firmicutes;Clostridia;Clostridiales;Lachnospiraceae;[Ruminococcus] torques group;Multi-affiliation	0.00815461	0.0807403	0.255897	0.187573	0.107637	0.118277	0.0860638	0.0824516	0.0263366	0.109689	0.703443	0.130466	0.188218	0.108798	0.597796	0	0.115656	0.558029	0.283807	0.213934	0.530985	0.331492	0.0329544	0.519869	0.0442796	0.144121	0.124698	0.038373	0.0213159	0.174459	0.145688	0.382256	0.126781	0.0947108	0.182451	0.158088	0.0590372	0.153132	0.105088	0.0508721	0.0211685	0.461484	0.144234	0.127517	0	0.127994	0.107117	0.11614
OTU_77	Bacteria;Firmicutes;Clostridia;Clostridiales;Ruminococcaceae;unknown genus;unknown species	0	0	0	0	0	0	0	0	0	0.204753	0	0	0.122177	0.253862	0	0	0	0	0	0	0	0	0	0	0.171584	0.223636	0.810537	0.137046	0.582635	0.674575	0.429779	0.13779	0.648818	0.437127	0.447835	0.417352	0.372389	0.138776	0.293371	0.116279	0.0635055	0.0709975	0.432702	0.170023	0	0.44798	0	0.140776
OTU_80	Bacteria;Firmicutes;Clostridia;Clostridiales;Lachnospiraceae;Lachnoclostridium;unknown species	0.159015	1.36016	0.0259605	0.604924	0.794464	1.64461	0.786869	0.199258	0	0.541133	0.0678761	0.800792	0.257562	0.20309	0	0	0	0	0	0	0.00647543	0	0	0	0.0332097	0.0546665	0.062349	0.038373	0.0284212	0.0465224	0	0.0888968	0.0372884	0.0437127	0.0248797	0.0379411	0.027248	0.0334976	0.00875733	0.0581395	0.0211685	0.141995	0.072117	0.122204	0.0704126	0.0228561	0.0334739	0.0633491
OTU_81	Bacteria;Firmicutes;Clostridia;Clostridiales;Ruminococcaceae;Ruminococcaceae UCG-014;unknown species	2.85819	0	0	1.6272	0.0615069	0	0.915965	0	0.410851	0	0.758978	0.00449883	0.346718	0.0652789	0	0	0	0	0	0	0	0	0	0	0.0110699	0.00993937	0	0.104155	0	0	0.00728438	0.0400036	0	0	0.066346	0	0.00908265	0.00478538	0	0	0	0	0	0	0	0	0	0
OTU_83	Bacteria;Firmicutes;Clostridia;Clostridiales;Lachnospiraceae;unknown genus;unknown species	0.00407731	0	0	0	0	0	0	0.00687096	0	0	0	0	0.00660415	0	0.16346	0	0.662391	0.467843	0.352131	0.278115	0.38205	0.464088	1.81249	0.364506	0	0.00496968	0	0	0	0.0232612	0	0.00444484	0.022373	0	0	0	0.00454133	0	0	0.123547	0.0141123	0.378653	0.0852291	0.0106264	0.528095	0.0457122	0.14059	0.0105582
OTU_96	Bacteria;Firmicutes;Clostridia;Clostridiales;Lachnospiraceae;GCA-900066575;unknown species	0.326184	0.192535	0.0074173	0.0375147	0.276781	0.123909	0.577857	0.233613	0.205425	0.102377	0.0246822	0.0899766	0.577863	0.529484	0.0653839	0	0.0788561	0	0.0105114	0.338729	0.0841805	0.325967	0	0.0179265	0.0110699	0.00496968	0.0311745	0	0	0	0	0.026669	0.477291	0.0364272	0.0248797	0	0	0.0334976	0.0218933	0.196221	0.155236	0.153828	0.281912	0.212529	0	0.118852	0.127201	0.366017
OTU_79	Bacteria;Firmicutes;Clostridia;Clostridiales;Ruminococcaceae;Hydrogenoanaerobacterium;unknown species	0	0.0248432	0	0	0	0.298507	0	0	0	0.248629	0.00617055	0.0224942	0	0	0	0	0	0	0	0	0	0	0	0	0.243538	0.243515	0.272777	0.230238	0.0781583	0.75599	0.364219	0.248911	0.41763	0.502696	0.35661	1.34691	0.113533	0.177059	0.319643	0.421512	0.084674	0.0236658	0.347473	0.0531321	0.0563301	0.0731395	0.180759	0.432885
OTU_84	Bacteria;Firmicutes;Erysipelotrichia;Erysipelotrichales;Erysipelotrichaceae;Erysipelatoclostridium;unknown species	0.0693142	0.565182	0.0370865	0.0656506	0.148642	0.30414	0.0860638	0.0343548	0.0895444	0.182815	0.135752	0.242937	0.125479	0.543991	0.420325	0	0.39428	0.20292	0.0893467	0.278115	0.485657	1.17127	0	0.280849	0.0442796	0.0397575	0.0779362	0.038373	0.0781583	0.0290765	0	0.0133345	0.0820345	0.0291418	0.149278	0.0316176	0	0.0143561	0.0831947	0.0799419	0.0141123	0	0.360585	0.0850114	0.140825	0.155421	0.0535583	0.320265
OTU_130	Bacteria;Firmicutes;Clostridia;Clostridiales;Ruminococcaceae;Pseudoflavonifractor;unknown species	0.411808	0	0.522919	0.356389	0.117888	0.10138	0.307371	0.206129	0.426653	0.0804388	0.160434	0.0314918	0.089156	0.123305	0.00467028	0	0.0157712	0.01691	0.23125	0.0392213	0.00647543	0.038674	0	0.011951	0.0166049	0.0745453	0.0935235	0.0164456	0.0071053	0.0407071	0.0364219	0.026669	0.0372884	0.0364272	0	0	0.140781	0.0239269	0.162011	0.508721	0.162292	0.0709975	0.104897	0.0637586	0.0422476	0.278844	0.247707	0.0351939
OTU_115	Bacteria;Firmicutes;Clostridia;Clostridiales;Lachnospiraceae;Tyzzerella 3;unknown species	0	0.409912	0.170598	0	0.0871348	0.411152	0	0.206129	0.158019	0.102377	0.413427	0.49937	0.0627394	0.435193	0.0887353	0	0	0.276196	0.247017	0.256721	0	0.038674	0	0.227069	0.0608845	0.0695756	0.0935235	0.0548186	0.0355265	0.0581531	0.0218531	0.026669	0.156611	0.0291418	0.00829325	0.0758821	0.00454133	0.0909221	0.170768	0.101744	0.127011	0.402319	0.170458	0.143457	0.0633714	0.269702	0.227623	0.22876
OTU_90	Bacteria;Firmicutes;Clostridia;Clostridiales;Ruminococcaceae;Ruminococcaceae UCG-014;unknown species	0	0	0	0	0	0	0	0	0	0	0	0	0	0	0	0	0	0	0	0	0	0	0	0	1.67709	0.397575	0	0.904506	0	0	0.29866	0.54227	0	0.145709	0.704926	0	0.99455	1.41647	0.481653	0	0	0	0	0	0	0	0	0
OTU_87	Bacteria;Firmicutes;Clostridia;Clostridiales;Ruminococcaceae;unknown genus;unknown species	0	0	0	0	0	0	0	0	0	0.0585009	0	0	0.0330207	0	0.0420325	0	0.120913	0.749676	0.882956	0.556229	0	0	0	0.370481	0.226933	0.238545	0.576728	0.142528	0.0923689	0.0174459	0.131119	0.14668	0.0596614	0.24042	0.149278	0.101176	0.213442	0.162703	0.153253	0.145349	0.0211685	0.0709975	0.0458926	0.658839	0.126743	0.0685683	0.120506	0.00351939
OTU_85	Bacteria;Firmicutes;Clostridia;Clostridiales;Ruminococcaceae;GCA-900066225;unknown species	0	0	0	0.173505	0	0	0	0	0.0263366	0.0146252	0.462792	0	0.00660415	0.253862	0.210163	0	0.0210283	0.214193	0.199716	0.160451	0.00647543	0.143646	0	0.113535	0.166049	0.342908	0.132492	0.0657823	0.0497371	0.314027	0.356935	0.0400036	0.156611	0.233134	0.0746392	0.0316176	0.17257	0.349332	0.315264	0.210756	0.381033	0.0473317	0.262243	0.29754	0	0.0274273	0.0267791	0.0739072
OTU_91	Bacteria;Firmicutes;Clostridia;Clostridiales;Lachnospiraceae;Blautia;unknown species	0.00815461	0	0	0	0	0	0.00614742	0.00687096	0.0105346	0.0658135	0	0	0	0.0435193	0	0	0.0473136	0	0	0	4.5069	0.0607735	0	0	0.0996292	0.0149091	0.109111	0.0877097	0	0.139567	0.0728438	0.164459	0.290849	0.0437127	0.0248797	0.265587	0.00908265	0.129205	0.00875733	0	0.00705617	0	0	0.0106264	0.028165	0.00457122	0.0133896	0
OTU_92	Bacteria;Firmicutes;Clostridia;Clostridiales;Ruminococcaceae;unknown genus;unknown species	0	0.111794	0	0	0.0205023	0	0	0	0	0.0365631	0.00617055	0.0134965	0.0528332	0	0.0140108	0	0.536221	0.03382	0.0735796	0.0178279	0.00647543	0.690608	0	0.215118	0.0553495	0.0496968	0.0155872	0.0219274	0.0923689	0.075599	0.123834	0.288915	0.0149154	0.065569	0.0580527	0.0379411	0.027248	0.133991	0.0963307	0.297965	0.0211685	0.0709975	0.30158	0.0265661	0.415434	0.0319985	0.301265	0.717956
OTU_93	Bacteria;Firmicutes;Clostridia;Clostridiales;Ruminococcaceae;unknown genus;unknown species	0	0	0	0	0	0	0	0	0	0.0365631	0	0	0	0	0	0	0.0105141	0.0901866	0.00525569	0.0713114	0.330247	0.364641	0	0.035853	0.171584	0.541696	0.0155872	0.00548186	0.0213159	0	0.269522	0.262246	0	0.174851	0.199038	0.00632351	0.236149	0.311049	0.026272	0.0872093	0.0776178	0.437818	0.2688	0.0956379	0.00704126	0.329128	0.0803374	0.123179
OTU_89	Bacteria;Firmicutes;Clostridia;Clostridiales;Lachnospiraceae;Lachnospiraceae FE2018 group;unknown species	0	0	0	0	0	0	0	0	0	0	0	0	0	0	0	0	0	0	0	0	0	0	0	0	0.0387447	0.392605	0	0.0931915	0	0.0116306	0.101981	3.68477	0.678649	0.065569	0.099519	0.00632351	0.481381	0.129205	0.674315	0	0	0	0	0	0	0	0.00669478	0
OTU_95	Bacteria;Firmicutes;Clostridia;Clostridiales;Lachnospiraceae;Lachnospiraceae FCS020 group;unknown species	0.00815461	0	0	0.00468933	0	0	0.00614742	0.0137419	0.0158019	0	0	0	0	0.0217596	0.084065	0	0.0367995	0	0.00525569	0.320901	0.984265	0.690608	0	0.131461	0.0332097	0.129212	0.17146	0.0109637	0.0355265	0.0639684	0.0145688	0.1289	0.499664	0.0509981	0.0414662	0.0505881	0.0862852	0.0622099	0.148875	0.196221	0.437482	0.130162	0.124566	0.393178	0	0.33827	0.261097	0.186528
OTU_94	Bacteria;Firmicutes;Clostridia;Clostridiales;Clostridiales vadinBB60 group;unknown genus;unknown species	0	0	0	0	0	0	0	0	0	0	0	0	0	0	0	0	0	0	0	0	0	0.0165746	0	0	0	1.04363	0	0.0109637	0.0355265	0.377995	0.0145688	0.00444484	0.0522037	0.065569	0	0.025294	0.027248	0	0.0569227	0.0872093	0.00705617	0.0354988	0.0983413	0.074385	0.0704126	0.78625	0.093727	0.0281551
OTU_97	Bacteria;Firmicutes;Clostridia;Clostridiales;Lachnospiraceae;Multi-affiliation;Multi-affiliation	0.0203865	0.881933	0	0.290739	0.107637	0.0506899	0.073769	0.0480967	0.0210693	0.0219378	0.0802172	0.647832	0.181614	0.152317	0.303568	0	0.236568	0.27056	0.189205	0.0320901	0.0129509	0.0220994	0.225188	0.185241	0	0	0.0233809	0	0.0071053	0	0	0	0	0	0	0	0	0	0	0.065407	0.282247	0.354988	0.295024	0.122204	0.00704126	0.196562	0.160675	0.161892
OTU_98	Bacteria;Firmicutes;Clostridia;Clostridiales;Ruminococcaceae;Ruminococcaceae UCG-014;unknown species	0	0	0	0	0	0	0	0	0	0	0	0	0.00330207	0	0	0	0	0	0	0	0	0	0	0	1.0295	0.770301	0.787156	0.559149	0.532898	0	1.54429	0.28447	0	0.422556	0.630287	0	0.322434	0.794372	0.00875733	0	0.00705617	0	0	0	0	0	0	0
OTU_120	Bacteria;Firmicutes;Clostridia;Clostridiales;Ruminococcaceae;Butyricicoccus;unknown species	0	0.00621079	0	0	0.164018	0	0	0	0	0	0.0308528	0.0404895	0	0.0217596	0	0	0	0	0	0	0	0	0	0	0.154979	0.452241	0.53776	0.109637	0.0426318	0.00581531	0.546329	0.391146	0.0596614	0.174851	0.406369	0.328823	0.213442	0.291908	0.126981	0.90843	0	0	0	0.324106	0	0	0	0
OTU_112	Bacteria;Firmicutes;Clostridia;Clostridiales;Lachnospiraceae;Blautia;unknown species	0.309875	0.0869511	0	0.0937866	0.153767	0.146438	0.0430319	0.0618387	0.316039	0.0146252	0.0863878	0.107972	0.0594373	0.348154	0.121427	0	0.12617	0.248013	0.289063	0.0178279	0.0323771	0	0.0659087	0.0537795	0.0276748	0	0	0.0328911	0.0568424	0	0	0	0	0.0145709	0.0248797	0	0	0	0	0	0.0141123	0.0118329	0.0131122	0.0106264	1.31672	0.0182849	0.0401687	0.197086
OTU_104	Bacteria;Firmicutes;Clostridia;Clostridiales;Lachnospiraceae;Lachnoclostridium;Multi-affiliation	0.146783	0.360226	0.189141	0.117233	0.0871348	0.078851	0.0860638	0.0206129	0.0158019	0.292505	0	0.220443	0.138687	0.116051	0.196152	0	0.530964	0.27056	0.115625	0.124795	0.0388526	0	0.0329544	0.0776815	0.0387447	0.0695756	0.124698	0.131565	0.0284212	0.0930449	0.0801282	0.115566	0.0671191	0.0509981	0.0746392	0.0569116	0.0908265	0.0909221	0.026272	0.101744	0.00705617	0.0591646	0.0327804	0.074385	0.028165	0.0365698	0.0736426	0.0668684
OTU_101	Bacteria;Firmicutes;Clostridia;Clostridiales;Ruminococcaceae;unknown genus;unknown species	0.122319	0.130427	0.118677	0.356389	0.117888	0.191495	0.135243	0.295451	0.13695	0.102377	0.172776	0.0989743	0.105666	0.152317	0.16346	0.15072	0.162969	0.0676399	0.141904	0.310205	0.135984	0.110497	0.214203	0.131461	0.0166049	0.0745453	0.140285	0.0877097	0.0497371	0.0116306	0.0728438	0.00888968	0.1939	0.0218563	0.0912257	0.0189705	0.0317893	0.0334976	0.105088	0.0363372	0.0776178	0.0946634	0.0983413	0.0796982	0.0352063	0.105138	0.127201	0.0351939
OTU_116	Bacteria;Firmicutes;Clostridia;Clostridiales;Lachnospiraceae;Multi-affiliation;Multi-affiliation	0	0	0	0.00468933	0	0	0	0	0	0	0	0	0	0	0	2.35954	0	0.00563666	0	0.00356557	0	0	2.25188	0.0179265	0	0	0	0	0	0	0	0	0	0	0	0	0	0	0	0	0	0.0118329	0.00655609	0	1.0914	0.00457122	0.00669478	0
OTU_106	Bacteria;Firmicutes;Bacilli;Lactobacillales;Lactobacillaceae;Lactobacillus;Multi-affiliation	0.00407731	0	0	0.00468933	0.0102512	0	0	0	0	0	0	0	0	0.00725321	0	0	0	0	0	0	0	0	0	0	0.0110699	0	0.717013	0.0164456	0.0355265	0.732729	0.990676	0	1.67798	0.131138	0.514181	1.5872	0.0908265	0.191415	0.100709	0	0	0	0	0	0	0	0	0
OTU_107	Bacteria;Firmicutes;Clostridia;Clostridiales;Ruminococcaceae;Butyricicoccus;Clostridiales bacterium DJF_B152	0	0	0	0	0	0	0	0	0	0.0146252	0	0	0	0	0.0233514	0	0.841131	0	0	0.00713114	0	0.104972	0	0	0.0276748	0	0.0233809	0	0	0.5699	0	0.226687	0	0	0.0497595	0.012647	0.00454133	0	0.00437867	0.632267	0.00705617	0.0118329	0.2688	0.00531321	0.633714	0	0	0.34842
OTU_109	Bacteria;Firmicutes;Clostridia;Clostridiales;Ruminococcaceae;Ruminococcaceae UCG-014;unknown species	0	0	0	0	0	0	0	0	0	0	0	0	0.00330207	0	0	0	0	0	0	0	0	0	0	0	0	0	0	0	0	0	0	0	0	0	0	0	0	0	0	0.356105	0.451595	0.757307	0.078673	0.398491	0.922405	0.146279	0.388298	0
OTU_108	Bacteria;Proteobacteria;Gammaproteobacteria;Betaproteobacteriales;Burkholderiaceae;Aquabacterium;unknown species	0.053005	0.15527	0.0667557	0.07034	0.0205023	0.0619544	0.0307371	0.0274839	0.0158019	0.0585009	0.0185117	0.0404895	0.0726456	0.137811	0.135438	0.0363806	1.15656	0.107097	0.136648	0.0784426	0.135984	0.127072	0.0714011	0.083657	0.0276748	0.0248484	0.0389681	0.00548186	0.0213159	0.0465224	0.0728438	0.0133345	0.0447461	0.0291418	0.0248797	0.0632351	0.013624	0.0143561	0.0963307	0.0508721	0.0917302	0.0473317	0.0655609	0.0531321	0.140825	0.0457122	0.0803374	0.109101
OTU_168	Bacteria;Firmicutes;Clostridia;Clostridiales;Lachnospiraceae;Blautia;unknown species	0.0244638	0.0496864	0.189141	0.00468933	0.102512	0.0619544	0.116801	0.693967	0.0105346	0.00731261	0.00617055	0.0809789	0.118875	0.543991	0.0140108	0	0.00525707	0.27056	0.247017	0.0713114	0.0194263	0.0497238	0	0.0657305	0.166049	0.104363	0.0467617	0.0603004	0.113685	0.0232612	0.101981	0.0577829	0.171527	0.109282	0.066346	0.120147	0.0408719	0.172274	0.13136	0.0290698	0.0282247	0.0354988	0.0196683	0.0265661	0	0.0228561	0.287876	0.00351939
OTU_110	Bacteria;Firmicutes;Clostridia;Clostridiales;Ruminococcaceae;Ruminococcaceae UCG-013;unknown species	0	0.00621079	0	0	0.0256279	0	0.0184422	0.0893225	0.105346	0	0	0	0.208031	0.413433	0.121427	0	0.0578278	0.197283	0.310086	0.28168	0.045328	0.243094	0	0.376457	0	0	0.062349	0.00548186	0.071053	0.0174459	0	0.0133345	0.0149154	0.0437127	0.0165865	0.00632351	0.013624	0.0191415	0.013136	0.138081	0.155236	0.343155	0.15079	0.191276	0.253485	0.214847	0.15398	0.0527909
OTU_111	Bacteria;Firmicutes;Clostridia;Clostridiales;Ruminococcaceae;Ruminococcaceae UCG-014;unknown species	0	0	0	0	0	0	0	0	0	0	0	0	0	0	0	0	0	0	0	0	0	0	0	0	0.243538	0.188848	0.303951	0.0986734	0.48316	0.0174459	0.364219	0.142235	0.633903	0.152994	0.207331	0.309852	0.340599	0.406757	0.429109	0.0145349	0.698561	0	0	0.0371925	0.190114	0	0	0
OTU_114	Bacteria;Proteobacteria;Gammaproteobacteria;Betaproteobacteriales;Burkholderiaceae;Aquabacterium;Multi-affiliation	0.0611596	0.204956	0.111259	0.0328253	0.0512558	0.107012	0.0245897	0.0274839	0.0158019	0.0585009	0	0.0404895	0.0759477	0.0652789	0.130768	0.0571696	1.11976	0.112733	0.0525569	0.0820081	0.0841805	0.0662983	0.0823859	0.071706	0.0166049	0.0198787	0.0311745	0.0109637	0.0142106	0.0290765	0.0364219	0.0177794	0.0671191	0.0364272	0.0165865	0.0442646	0.0363306	0.0239269	0.052544	0.0436047	0.0635055	0.0709975	0.0917852	0.0265661	0.11266	0.0502834	0.0669478	0.0739072
OTU_122	Bacteria;Firmicutes;Clostridia;Clostridiales;Lachnospiraceae;Sellimonas;unknown species	0.0448504	0	0	0.164127	0.0512558	0.0394255	0.202865	0.0274839	0.0684751	0.0658135	0.104899	0.0629836	0.155197	0.246609	0	0.124734	0.0105141	0	0	0	0	0.0110497	0.197726	0	0.0498146	0.173939	0.311745	0.0931915	0.0781583	0.162829	0.0364219	0.0444484	0.253561	0.0509981	0.0248797	0.0316176	0.0635786	0.0430684	0.354672	0.123547	0.0141123	0.0118329	0	0.0478189	0.302774	0.146279	0.180759	0
OTU_113	Bacteria;Firmicutes;Clostridia;Clostridiales;Lachnospiraceae;Tyzzerella;unknown species	0	0	0	0	0	0	0	0	0	0.314442	0	0	0	0	0	0	0	0	0	0	0	0	0	0	0.132839	0.203757	0.303951	0.0164456	0.58974	0.430333	0.203963	0.168904	0.32068	0.531837	0.35661	0.309852	0.481381	0.564674	0.170768	0	0	0	0	0	0	0	0	0
OTU_147	Bacteria;Firmicutes;Clostridia;Clostridiales;Ruminococcaceae;unknown genus;unknown species	0	0	0	0	0.035879	0	0	0	0	0.263254	0	0	0	0	0	0	0	0	0	0	0	0	0	0	0.304422	0.188848	0.0935235	0.191865	0	0.122121	0.174825	0.382256	0.149154	0.145709	0.30685	0.113823	0.231608	0.397186	0.26272	0	0.190517	0.0236658	0.0196683	0.127517	0.00704126	0.393125	0.0133896	0
OTU_117	Bacteria;Firmicutes;Clostridia;Clostridiales;Ruminococcaceae;Oscillibacter;unknown species	0	0	0	0	0	0	0	0	0.168554	0	0	0	0	0	0	0	0	0	0	0	0	0	0	0	0.0553495	0.0546665	0.25719	0.104155	0.170527	0.0988602	0.0801282	0.0311139	0.126781	0.33513	0.0829325	0.177058	0.131698	0.129205	0.148875	0.0726744	0.211685	0.378653	0.111453	0.228468	0	0.155421	0.16737	0.0703878
OTU_119	Bacteria;Firmicutes;Clostridia;Clostridiales;Ruminococcaceae;Ruminiclostridium 5;unknown species	0	0	0	0	0	0	0	0	0	0.117002	0	0	0.042927	0.0580257	0	0	0	0	0	0	0	0.39779	0	0	0.138374	0.0894543	0.0701426	0.0109637	0.234475	0.168644	0.109266	0.0977865	0.275934	0.167565	0.0829325	0.120147	0.108992	0.172274	0.0831947	0.123547	0.0493932	0.0828304	0.0917852	0.0690718	0.359104	0.0274273	0.207538	0.355459
OTU_275	Bacteria;Firmicutes;Clostridia;Clostridiales;Lachnospiraceae;unknown genus;Multi-affiliation	0.0163092	0.031054	0.0482124	0.0656506	0.0563813	0.0450577	0.0553267	0.0549677	0.00526732	0.0292505	0.277675	0.0584848	0.188218	0.137811	0.345601	0	0.105141	0.11837	0.147159	0.139057	0.0971314	0.0331492	0	0.197192	0.0332097	0.0596362	0.0389681	0.0164456	0.0284212	0.139567	0.0218531	0.084452	0.111865	0.0145709	0.033173	0.0632351	0.027248	0.105278	0.013136	0.0581395	0.042337	0.331322	0.0655609	0.0265661	0	0.123423	0.0736426	0.0668684
OTU_121	Bacteria;Firmicutes;Clostridia;Clostridiales;Ruminococcaceae;unknown genus;unknown species	0.0203865	0.223589	0.400534	0.07034	0.0871348	0.118277	0.00614742	0.0480967	0.0263366	0.0658135	0.00617055	0.247436	0.0198124	0.0797853	0.16813	0	0.0630848	0.0507299	0.0262784	0.178279	0	0	0	0.095608	0.0166049	0.0596362	0.0935235	0.131565	0.0426318	0.354734	0.0291375	0.0888968	0.372884	0.0728544	0.0165865	0.0569116	0.0317893	0.0239269	0.0569227	0.0218023	0.042337	0.0354988	0	0.0318793	0.0563301	0.0182849	0.0468635	0.00703878
OTU_253	Bacteria;Firmicutes;Clostridia;Clostridiales;Ruminococcaceae;Subdoligranulum;unknown species	0	0	0	0	0	0	0	0	0	0	0	0	0	0	0	0	0	0	0	0	0	0	0	0	0.365307	0.188848	0.0467617	0.411139	0.547108	0.110491	0.0437063	0.164459	0.41763	0.0509981	0.157572	0.303529	0.776567	0.205771	0.354672	0	0.00705617	0	0	0	0.00704126	0	0	0
OTU_132	Bacteria;Firmicutes;Clostridia;Clostridiales;Lachnospiraceae;Anaerostipes;unknown species	0.0163092	0.0993727	0	0.0890973	0.143516	0.0225289	0	0.0274839	0.0105346	0	0.0308528	0.121468	0.0825518	0.101545	0.00467028	0	0.0157712	0.01691	0.084091	0.00356557	0.0129509	0.331492	0	0.011951	0.0221398	0.0397575	0.132492	0.131565	0.0071053	0.00581531	0.094697	0.00888968	0	0.0145709	0.116105	0.0822056	0.0772025	0.00478538	0.547333	0.0944767	0.0211685	0.153828	0.386809	0.0212529	0.028165	0.0137137	0.0602531	0.267474
OTU_125	Bacteria;Firmicutes;Clostridia;Clostridiales;Ruminococcaceae;Ruminococcaceae UCG-014;unknown species	0	0	0	0	0	0	0	0	0	0	0	0	0	0	0	0	0	0	0	0	0	0	0	0	4.04052	0	0	0	0	0	0	0	0	0	0	0	0	0	0	0	0	0	0	0	0	0	0	0
OTU_127	Bacteria;Firmicutes;Clostridia;Clostridiales;Ruminococcaceae;Ruminococcaceae UCG-014;unknown species	0	0	0	0	0	0	0	0	0	0	0	0	0	0	0	0	0	0	0	0	0	0	0	0	0	0	0	0	0	0	0	0	0	0	0	0	0	0	0	0.0145349	0.218741	0.28399	0.163902	0.57914	0.0563301	0.233132	0.354824	0.109101
OTU_126	Bacteria;Firmicutes;Clostridia;Clostridiales;Ruminococcaceae;Ruminococcaceae UCG-009;unknown species	0	0	0	0	0	0	0	0	0	0.0146252	0	0	0	0	0	0	0.0998843	0.0901866	0.00525569	0.0677458	0	0	0	0	0.0276748	0.0248484	0.116904	0.0109637	0.0213159	0	0.0582751	0.0222242	0.0372884	0.109282	0.0165865	0.00632351	0.0681199	0.0478538	0.0350293	0.261628	0.310471	0.141995	0.242575	0.122204	0.00704126	0.132565	0.30796	0.200605
OTU_139	Bacteria;Firmicutes;Clostridia;Clostridiales;Lachnospiraceae;[Eubacterium] hallii group;unknown species	0.21202	0	0.00370865	0.0609613	0	0	0	0	0	0	0.055535	0	0.838727	0	0.107416	0	0	0	0	0.124795	0	0	0	0	0.0442796	0.0596362	0.163666	0.279575	0.0497371	0.0407071	0.0291375	0.0711174	0.313222	0.211278	0.232211	0.145441	0.0227066	0.0143561	0.091952	0	0	0.0236658	0	0	0	0.00914244	0	0
OTU_136	Bacteria;Firmicutes;Clostridia;Clostridiales;Ruminococcaceae;unknown genus;Multi-affiliation	0	0	0	0	0.276781	0	0	0	0	0	0	0	0	0	0	0	0	0	0	0	0	0	0	0	0.298887	0.278302	0	0.422103	0	0.133752	0.0218531	0.111121	0.00745768	0.597406	0.223918	0.733527	0.118074	0.0813514	0.442245	0	0	0	0	0	0	0.00457122	0	0
OTU_142	Bacteria;Firmicutes;Clostridia;Clostridiales;Lachnospiraceae;Lachnospira;unknown species	0	0.031054	0	0	0	0.0394255	0	0.0687096	0.0842771	0.0365631	0	0	0.155197	0.36266	0	0	0	0	0	0	0	0	0	0	0.238003	0.00993937	0.0389681	0.109637	0.0852636	0.0116306	0.0218531	0.0222242	0.0447461	0.16028	0.066346	0.0189705	0.0953678	0.0717806	0.118224	0.196221	0.0987863	0	0.078673	0.0903246	0.253485	0.388554	0	0.017597
OTU_129	Bacteria;Firmicutes;Clostridia;Clostridiales;Ruminococcaceae;Ruminococcaceae UCG-013;unknown species	0.399576	0.167691	0.248479	0.131301	0.0615069	0.25345	0.430319	0.185516	0.0105346	0.131627	0.0863878	0.0944754	0.135385	0.464205	0	0	0	0	0	0	0	0	0	0	0.116234	0.0546665	0.0779362	0.0219274	0.0071053	0.0116306	0.0655594	0.00444484	0.171527	0.0509981	0	0.00632351	0.0953678	0.038283	0.00437867	0	0.00705617	0	0	0	0	0	0	0
OTU_135	Bacteria;Firmicutes;Clostridia;Clostridiales;Ruminococcaceae;Flavonifractor;unknown species	0	0	0.700935	0	0	0	0	0	0	0.0219378	0.129582	0	0	0	0.00467028	0	0.0210283	0	0.0735796	0.024959	0	0.0331492	0	0.0179265	0	0	0	0	0	0.0872296	0.0145688	0.00888968	0.0149154	0.0364272	0	0.00632351	0	0.00957075	0.0218933	0.276163	0.0564493	0.0354988	0.0262243	0.0478189	0.0211238	0.141708	0.180759	0.0316745
OTU_131	Bacteria;Firmicutes;Clostridia;Clostridiales;Lachnospiraceae;[Eubacterium] ventriosum group;unknown species	0	0	0	0	0	0	0	0	0	0	0	0	0	0	0	0	0	0	0	0.352992	0.0259017	0.0331492	0	0	0.0221398	0.0149091	0.0467617	0.038373	0.0639477	0.0872296	0.0509907	0	0.119323	0.189422	0.033173	0.0189705	0.0317893	0.0669953	0.06568	0.101744	0.141123	0.0946634	0.124566	0.0903246	0.0211238	0.100567	0.247707	0.0281551
OTU_133	Bacteria;Firmicutes;Clostridia;Clostridiales;Ruminococcaceae;Ruminococcaceae UCG-004;unknown species	0.00407731	0	0	0	0	0	0	0	0	0	0	0	0.214635	0	0	0	0	0	0	0	0	0	0	0	0	0	0	0	0	0	0	0	0	0	0	0	0	0.25841	0	0.181686	0.14818	0.449651	0.373697	0.191276	0.140825	0	0.234317	0.179489
OTU_134	Bacteria;Firmicutes;Clostridia;Clostridiales;Clostridiales vadinBB60 group;unknown genus;unknown species	0.00407731	0.0372648	0	0	1.37878	0.0732188	0.0922112	0.0755806	0	0	0	0	0.0132083	0.0217596	0	0	0	0	0	0	0	0	0	0	0.0498146	0.193818	0.358507	0.076746	0.440529	0	0.145688	0.151125	0	0.152994	0.0248797	0.0189705	0.168029	0.0239269	0	0	0	0	0	0	0	0	0	0
OTU_140	Bacteria;Firmicutes;Clostridia;Clostridiales;Ruminococcaceae;Ruminococcaceae UCG-013;unknown species	0	0	0	0	0	0	0	0	0	0.117002	0.0863878	0	0	0	0.182141	0	0.583535	0.0563666	0.00525569	0.00713114	0.0259017	0	0	0.107559	0.00553495	0.00496968	0.132492	0	0.0142106	0	0	0	0	0	0	0	0	0	0	0.0218023	0.0282247	0.0946634	0	0	0	1.01481	0.113811	0.098543
OTU_160	Bacteria;Firmicutes;Clostridia;Clostridiales;Lachnospiraceae;Multi-affiliation;Multi-affiliation	0.236484	0.0558971	0	0.731536	0.379293	0.157702	0.21516	0.364161	0.194891	0.095064	0.00617055	0.0989743	0.0231145	0.0217596	0	0	0	0	0	0.0356557	0.00647543	0	0	0	0	0.0248484	0	0.0548186	0.0142106	0	0.0218531	0.00444484	0	0.0145709	0.0414662	0	0.0408719	0.00957075	0.0218933	0.0145349	0.0141123	0.0236658	0	0.0265661	0	0.00914244	0.00669478	0
OTU_294	Bacteria;Firmicutes;Clostridia;Clostridiales;Lachnospiraceae;Eisenbergiella;unknown species	0.0774688	0.0186324	0.0148346	0.107855	0.148642	0.270346	0.0491793	0.192387	0.0842771	0.102377	0.0925583	0.0449883	0.0363228	0.0580257	0.0373622	0	0.0262854	0.03382	0.068324	0.0606147	0	0.0276243	0	0.047804	0.0498146	0.0248484	0.109111	0.0438548	0.0355265	0.0465224	0.0145688	0.0311139	0.0745768	0.0582835	0.0248797	0.0379411	0.0726612	0.0430684	0.109467	0.0363372	0.0917302	0.0828304	0.078673	0.143457	0.0211238	0.0548546	0.0401687	0.0246357
OTU_172	Bacteria;Firmicutes;Clostridia;Clostridiales;Ruminococcaceae;Ruminiclostridium 5;unknown species	0.0244638	0.0745295	0.0259605	0.00468933	0.0102512	0.0168966	0.0430319	0.0549677	0.0474058	0.00731261	0.0370233	0.112471	0.0660415	0.0290128	0.121427	0	0.0157712	0.124007	0.152415	0.171147	0.0323771	0.0718232	0	0.161339	0.0332097	0.0447272	0.0467617	0.0493367	0.149211	0.0465224	0.0218531	0.0444484	0.0820345	0.065569	0.107812	0.025294	0.0544959	0.0478538	0.039408	0.065407	0.0776178	0.165661	0.0393365	0.0850114	0.00704126	0.0365698	0.0334739	0.0422327
OTU_151	Bacteria;Firmicutes;Clostridia;Clostridiales;Lachnospiraceae;Lachnospiraceae FCS020 group;unknown species	0	0	0	0	0	0	0	0	0	0.0585009	0	0	0	0	0	0	0.0105141	0	0.0262784	0.0570491	0.0194263	0.0331492	0	0	0.0940942	0.129212	0.116904	0.0548186	0.0355265	0.075599	0.101981	0.084452	0.0969498	0.145709	0.0248797	0.012647	0.149864	0.157917	0.0569227	0.0872093	0.0564493	0.0591646	0.078673	0.0478189	0.0211238	0.118852	0.0870322	0.0633491
OTU_145	Bacteria;Firmicutes;Clostridia;Clostridiales;Ruminococcaceae;Ruminococcaceae UCG-014;unknown species	0	0	0	0	0	0	0	0	0	0	0	0	0	0	0	0	0	0	0	0	0	0	0	0	0	0	0	0	0	0	0	0	0	0	0	0	0	0	0	0.334302	0.310471	0.165661	0.262243	0.478189	0.0211238	0.00914244	0.241012	0.179489
OTU_146	Bacteria;Firmicutes;Clostridia;Clostridiales;Lachnospiraceae;unknown genus;unknown species	0.00407731	0	0	0	0	0	0	0	0	0.0365631	0	0	0.00660415	0	0	0	0	0	0	0	0	0	0	0	0.127304	0.0695756	0.163666	0.197347	0.0213159	0.244243	0.0218531	0	0.536953	0.0218563	0.207331	0.0316176	0.0862852	0.0526391	0.341536	0	0	0.106496	0.0327804	0	0.0211238	0.0685683	0	0.0211164
OTU_143	Bacteria;Firmicutes;Clostridia;Clostridiales;Ruminococcaceae;Ruminococcaceae UCG-014;unknown species	0	0	0	0	0	0	0	0	0.00526732	0	0	0	0	0	0	0	0	0	0	0	0	0	0	0	0.221398	0.0646059	0	0.158974	0.0426318	0	0.152972	0.00888968	0	0.364272	0.0580527	0	1.05359	0.334976	0.302128	0	0	0	0	0	0	0	0	0
OTU_148	Bacteria;Firmicutes;Clostridia;Clostridiales;Christensenellaceae;Christensenellaceae R-7 group;unknown species	0	0	0	0	0	0	0	0	0	0.0731261	0	0	0	0	0	0	0	0	0	0	0	0	0	0	0.254608	0.213696	0.109111	0.197347	0.156317	0.0465224	0.284091	0.168904	0.208815	0.254991	0.140985	0.158088	0.30881	0.368474	0.13136	0	0	0	0	0	0	0	0	0
OTU_141	Bacteria;Firmicutes;Clostridia;Clostridiales;Christensenellaceae;Christensenellaceae R-7 group;unknown species	0	0	0	0	0.00512558	0	0.110653	0.0549677	0.00526732	0	0	0	0.0792498	0	0	0	0.0262854	0.0676399	0	0.142623	0	0	0	0.0537795	0.0719544	0.0596362	0.179253	0.0274093	0.0923689	0.0465224	0.0509907	0.0133345	0.0372884	0.16028	0.033173	0.0316176	0.0681199	0.0861368	0.039408	0.152616	0.0564493	0.0473317	0.0393365	0.127517	0	0.15085	0.0803374	0.0246357
OTU_152	Bacteria;Firmicutes;Clostridia;Clostridiales;Ruminococcaceae;Ruminiclostridium 5;unknown species	0	0	0	0	0	0	0	0	0	0	0	0	0	0	0	0	0	0	0	0	0	0	0	0	0	0	0	0	0	0	0	0	0.0372884	0	0	0	0	0	0	0.0290698	0.42337	0.106496	0.18357	0.0106264	0.0985777	0.191991	0.200844	0
OTU_149	Bacteria;Firmicutes;Clostridia;Clostridiales;Ruminococcaceae;Ruminococcaceae UCG-014;unknown species	0	0	0	0	0	0	0	0	0	0	0	0	0	0	0	0	0	0	0	0	0	0	0	0	0	0	0	0	0	0	0	0	0	0	0	0	0	0	0	0.0145349	0	0.189327	3.04858	0.0371925	0	0	0	0
OTU_350	Bacteria;Firmicutes;Clostridia;Clostridiales;Lachnospiraceae;[Ruminococcus] torques group;unknown species	0.0244638	0	0	0	0.0102512	0	0	0	0	0	0	0.0224942	0	0	0	1.04984	0	0	0.0105114	0	0.0841805	0.0220994	1.11496	0.011951	0	0	0	0	0	0.0174459	0	0	0	0	0.00829325	0.012647	0.00454133	0	0	0	0	0	0	0	0.28165	0	0.0133896	0.00351939
OTU_162	Bacteria;Firmicutes;Clostridia;Clostridiales;Lachnospiraceae;CHKCI001;unknown species	0.0815461	0.217378	0	0.028136	0.0153767	0.0281611	0.0491793	0.0480967	0.0790097	0.0511883	0.0185117	0.0449883	0.108968	0.108798	0.0280217	0	0.00525707	0	0	0.0320901	0.207214	0.0441989	0	0.035853	0.0498146	0.0596362	0.109111	0.038373	0.0355265	0.0930449	0.0218531	0.00888968	0.0671191	0.0364272	0.0829325	0.0189705	0.0817439	0.110064	0.0437867	0.0436047	0.0282247	0.0591646	0.0262243	0.0159396	0.0774539	0.123423	0.0401687	0.0351939
OTU_150	Bacteria;Firmicutes;Clostridia;Clostridiales;Ruminococcaceae;unknown genus;unknown species	0	0.0372648	0	0	0	0	0	0	0	0.0365631	0.0123411	0.026993	0	0	0.0793947	0	0	0.10146	0.0420455	0.0927048	0	0.00552486	0	0.047804	0.0110699	0.0596362	0.0311745	0.0493367	0.0497371	0.00581531	0.00728438	0.0666726	0.022373	0.0291418	0.00829325	0.00632351	0.027248	0.0334976	0.039408	0.247093	0.0635055	0.0828304	0.078673	0.0584454	0.0563301	0.105138	0.261097	0.0879848
OTU_180	Bacteria;Firmicutes;Clostridia;Clostridiales;Ruminococcaceae;Ruminiclostridium 5;unknown species	0.0122319	0.0124216	0.0407951	0.00468933	0.00512558	0.0168966	0.00614742	0.00687096	0.0158019	0	0.0185117	0.0404895	0.0198124	0.0145064	0.350271	0	0.0157712	0.107097	0.204972	0.181844	0	0.00552486	0	0.244996	0.0774893	0.0149091	0	0.00548186	0.0639477	0.00581531	0.0145688	0.00444484	0.0149154	0.0218563	0.0248797	0.012647	0	0.00478538	0.0175147	0.0799419	0.0564493	0.153828	0.0262243	0.13283	0	0.0228561	0.0669478	0.0105582
OTU_153	Bacteria;Firmicutes;Clostridia;Clostridiales;Ruminococcaceae;Ruminiclostridium 5;unknown species	0	0.260853	0	0.042204	0.035879	0.0394255	0.0184422	0.0755806	0	0.00731261	0	0.00449883	0	0	0.1728	0	0	0.0225466	0.325853	0.049918	1.1073	0.232044	0	0.083657	0.0166049	0.00496968	0.0467617	0	0.0071053	0	0.00728438	0	0.0671191	0.0218563	0	0	0	0.00478538	0.00437867	0	0.00705617	0.0118329	0.0196683	0.00531321	0.105619	0.00457122	0	0.0105582
OTU_158	Bacteria;Actinobacteria;Actinobacteria;Corynebacteriales;Corynebacteriaceae;Corynebacterium 1;unknown species	0	0	0	0	0	0	0	0	0	0	0	0	0	0	0.00934056	0.0155917	0.0105141	0.146553	0.204972	0.099836	0.148935	0.0883978	0	0	0	0.00496968	0.0155872	0.0219274	0	0.0116306	0.0145688	0.0133345	0	0.00728544	0.00829325	0.00632351	0.00454133	0	0	0.210756	0.197573	0.130162	0.078673	0.0371925	0.0211238	0.169135	0.0736426	0.137256
OTU_166	Bacteria;Firmicutes;Clostridia;Clostridiales;Ruminococcaceae;unknown genus;unknown species	0	0	0	0	0	0	0	0	0	0	0	0	0	0	0	0	0	0	0.262784	0	0.123033	0.0552486	0	0	0.00553495	0.00496968	0.17146	0.00548186	0.0071053	0	0	0.0177794	0	0	0	0	0.00454133	0.0143561	0.0569227	0	0.0282247	0.0354988	0.262243	0	0	0.319985	0.0535583	0.0246357
OTU_164	Bacteria;Firmicutes;Clostridia;Clostridiales;Ruminococcaceae;unknown genus;unknown species	0	0	0	0	0	0	0	0	0	0	0	0	0	0	0.16813	0	0.0262854	0.10146	0.126137	0.295942	0.246066	0.0828729	0	0.071706	0	0	0	0	0	0	0	0	0	0	0	0	0	0	0	0.152616	0.084674	0.0354988	0.0917852	0.0212529	0.197155	0.15085	0.16737	0.0598297
OTU_222	Bacteria;Firmicutes;Clostridia;Clostridiales;Ruminococcaceae;Ruminococcaceae UCG-014;unknown species	0	0	0	0	0	0.0112644	0	0	0	0.16819	0	0	0	0.0145064	0	0	0	0	0.00525569	0	0	0	0	0	0.249073	0.0894543	0.132492	0.0548186	0.412107	0.0407071	0.196678	0.0355587	0.238646	0.0874253	0.182451	0.0758821	0.0544959	0.0526391	0	0.0290698	0.127011	0.0828304	0.0131122	0.00531321	0.028165	0.141708	0.127201	0
OTU_167	Bacteria;Firmicutes;Clostridia;Clostridiales;Ruminococcaceae;Ruminiclostridium 9;unknown species	0.154938	0.0496864	0	0.103165	0.0461302	0.0675866	0.202865	0.14429	0.237029	0.00731261	0.203628	0.0854778	0.250958	0.18133	0	0	0	0	0	0	0	0	0	0	0.0221398	0.0447272	0.0233809	0.0219274	0.0213159	0.0348918	0	0.0177794	0.0969498	0.0145709	0.0912257	0.0442646	0.027248	0.0430684	0.122603	0	0	0	0	0.00531321	0	0	0	0
OTU_161	Bacteria;Firmicutes;Clostridia;Clostridiales;Ruminococcaceae;unknown genus;unknown species	0.0611596	0.0931619	0.0890076	0.192263	0.0922604	0.0619544	0.159833	0.185516	0.110614	0.117002	0.129582	0.0719813	0.108968	0.0580257	0	0	0	0	0	0	0	0	0	0	0.0719544	0.0347878	0.116904	0.0438548	0.0568424	0.0523378	0.0509907	0.0133345	0.119323	0.109282	0.00829325	0.0948527	0.0227066	0.0239269	0.135739	0	0	0	0	0	0	0	0	0
OTU_171	Bacteria;Firmicutes;Clostridia;Clostridiales;Lachnospiraceae;Sellimonas;unknown species	0	0.0124216	0	0	0.00512558	0	0	0	0	0	0	0.00449883	0	0	0.219503	0	0.236568	0.276196	0.0525569	0.0677458	0.29787	0.414365	0.00549239	0.203167	0	0	0	0	0	0	0.00728438	0	0	0	0	0	0	0	0	0	0.042337	0.0236658	0.170458	0.0478189	0	0.00914244	0.00669478	0.168931
OTU_163	Bacteria;Firmicutes;Clostridia;Clostridiales;Christensenellaceae;Christensenellaceae R-7 group;unknown species	0.0611596	0	0	0.084408	0.0410046	0	0.239749	0.130548	0.0421385	0.197441	0.0431939	0.00899766	0.145291	0.0435193	0	0	0	0	0	0	0	0	0	0	0.0553495	0.094424	0.163666	0.0274093	0.0639477	0.0348918	0.0728438	0.133345	0.231188	0.0728544	0.0497595	0.012647	0.231608	0.105278	0.0481653	0	0	0	0	0	0	0	0	0
OTU_165	Bacteria;Firmicutes;Erysipelotrichia;Erysipelotrichales;Erysipelotrichaceae;Turicibacter;Multi-affiliation	0	0	0.00370865	0	0	0	0	0	0	0	0	0	0	0	0	0	0	0	0	0	0	0	0	0	0	0.183878	0.264983	0.115119	0.0355265	0.0290765	0.145688	0.0177794	0.149154	0.0874253	0.099519	0.0632351	0.0408719	0.00957075	0.00437867	0.348837	0.141123	0	0.00655609	0.2816	0.028165	0.0594259	0.16737	0.112621
OTU_170	Bacteria;Firmicutes;Clostridia;Clostridiales;Ruminococcaceae;Ruminococcaceae UCG-014;unknown species	0	0	0	0	0	0	0	0	0	0	0	0	0	0	0	0	0	0	0	0	0	0	0	0	0.337632	0	0	0.268611	0.262896	0	0	0	0	0.116567	0.174158	0	1.10354	0.00478538	0	0	0	0	0	0	0	0	0	0
OTU_173	Bacteria;Firmicutes;Clostridia;Clostridiales;Defluviitaleaceae;Defluviitaleaceae UCG-011;unknown species	0	0	0	0	0	0	0	0	0	0	0	0	0	0	0	0	0	0	0	0	0	0.0994475	0	0	0	0	0	0	0	0	0	0	0	0	0.00829325	0	0	0	0	0.247093	0.0141123	0.390486	0.63594	0.361299	0	0.0868532	0.0602531	0.144295
OTU_477	Bacteria;Firmicutes;Clostridia;Clostridiales;Ruminococcaceae;Negativibacillus;unknown species	0	0	0	0	0	0	0.00614742	0.0274839	0.00526732	0.0292505	0.0246822	0	0.0132083	0	0	0	0	0	0	0	0	0	0	0	0.105164	0.15903	0.0467617	0.0657823	0.248686	0.0407071	0.0801282	0.133345	0.0447461	0.0801399	0.149278	0.164411	0.181653	0.191415	0.0963307	0.0218023	0.0564493	0	0.00655609	0.0159396	0	0.127994	0	0.0492715
OTU_184	Bacteria;Firmicutes;Clostridia;Clostridiales;Ruminococcaceae;unknown genus;unknown species	0	0	0	0	0	0	0	0	0	0.0804388	0	0	0	0	0	0	0	0	0	0	0	0	0	0	0.171584	0.0646059	0.163666	0.14801	0.149211	0.122121	0.094697	0.124456	0.178984	0.0801399	0.124399	0.0948527	0.0953678	0.00478538	0.140117	0	0	0	0	0	0	0.15085	0	0
OTU_216	Bacteria;Firmicutes;Clostridia;Clostridiales;Ruminococcaceae;[Eubacterium] coprostanoligenes group;Eubacteriaceae bacterium CHKCI005	0.00407731	0	0	0.00937866	0.0256279	0.00563222	0.0307371	0.0274839	0.00526732	0.00731261	0.0246822	0	0.00660415	0.0217596	0	0	0	0.00563666	0	0	0	0.0110497	0	0	0.0498146	0.0695756	0.0779362	0.0603004	0.0497371	0.0290765	0.0218531	0.0444484	0.0447461	0.0509981	0.0497595	0.00632351	0.0454133	0.0478538	0.0569227	0.123547	0.0282247	0.0828304	0.0983413	0.138144	0.0140825	0.0777107	0.14059	0.140776
OTU_300	Bacteria;Firmicutes;Clostridia;Clostridiales;Lachnospiraceae;Multi-affiliation;Multi-affiliation	0	0.0124216	0	0	0.0512558	0	0.0245897	0.0206129	0.00526732	0	0.0246822	0.0404895	0.0495311	0.0942917	0.0560433	0	0	0.18601	0.0473012	0.0713114	0.459755	0.198895	0	0.0537795	0.0110699	0.0248484	0	0.0164456	0	0.075599	0.0291375	0.0311139	0.00745768	0.065569	0.00829325	0.00632351	0	0.0287123	0.00437867	0.0436047	0.0141123	0.0118329	0.00655609	0.0478189	0	0	0.0334739	0.080946
OTU_287	Bacteria;Firmicutes;Clostridia;Clostridiales;Lachnospiraceae;[Ruminococcus] torques group;unknown species	0	0.0372648	0.0370865	0	0.0205023	0.0281611	0.0122948	0.00687096	0	0.0658135	0.055535	0.0179953	0.0165104	0.0217596	0.0934056	0	0.00525707	0.0845499	0.115625	0.114098	0.00647543	0.0441989	0	0.101584	0.0221398	0.0248484	0.0311745	0.0328911	0.0071053	0.0348918	0.0291375	0.0888968	0.0372884	0.00728544	0.0165865	0.0505881	0.0227066	0.00478538	0.0613013	0.0218023	0.0282247	0.141995	0.0590048	0.0478189	0.00704126	0.00457122	0.0334739	0.0703878
OTU_179	Bacteria;Firmicutes;Clostridia;Clostridiales;Ruminococcaceae;Ruminococcaceae UCG-005;unknown species	0.00407731	0	0	0	0	0	0	0	0	0	0	0	0	0	0	0	0	0	0	0	0	0	0	0	0.282283	0.00496968	0	0	0	0.0348918	0	0	0.880006	0.0291418	0.0829325	0.00632351	0.835604	0.00478538	0.0175147	0	0	0	0	0	0	0	0	0
OTU_178	Bacteria;Firmicutes;Clostridia;Clostridiales;Lachnospiraceae;CHKCI001;unknown species	0.0203865	0.031054	0.0593384	0.0187573	0.0102512	0.0112644	0.0184422	0.0137419	0.0421385	0.0219378	0.0185117	0.0449883	0.00660415	0.036266	0	0	0.0367995	0	0.0105114	0.0142623	0.0129509	0.0110497	0	0.011951	0.0387447	0.0695756	0	0.0603004	0.0142106	0	0.0874126	0.0355587	0.0447461	0.116567	0.0580527	0.012647	0.0363306	0.0669953	0.100709	0.0944767	0.0493932	0.0354988	0.0524487	0.0371925	0	0.0731395	0.0200844	0.0527909
OTU_174	Bacteria;Firmicutes;Clostridia;Clostridiales;Christensenellaceae;Christensenellaceae R-7 group;unknown species	0	0	0	0	0	0	0	0	0	0.153565	0	0	0	0	0	0	0	0	0	0	0	0	0	0	0.127304	0.0646059	0.062349	0.0328911	0.198948	0.0697837	0.0874126	0.0577829	0.022373	0.123853	0.190745	0.012647	0.118074	0.18663	0.13136	0.0363372	0.0211685	0.0354988	0.0458926	0.0478189	0	0.0457122	0.0133896	0
OTU_219	Bacteria;Firmicutes;Clostridia;Clostridiales;Lachnospiraceae;Eisenbergiella;unknown species	0.0693142	0.0124216	0.00370865	0.159437	0.0410046	0.123909	0.104506	0.116806	0.13695	0.0219378	0.123411	0.00899766	0.118875	0.0580257	0	0	0.0157712	0.0112733	0.0157671	0.0213934	0	0	0	0.0298775	0.00553495	0	0.0467617	0.0109637	0.0142106	0.0581531	0.0364219	0.0133345	0.0149154	0.065569	0.00829325	0.025294	0.00908265	0.0287123	0.100709	0.0290698	0	0.0591646	0.0262243	0.0106264	0.0492888	0.0502834	0.0200844	0.00703878
OTU_175	Bacteria;Firmicutes;Clostridia;Clostridiales;Ruminococcaceae;unknown genus;unknown species	0	0	0	0	0	0	0	0	0	0.0877514	0	0	0	0	0	0	0	0	0	0	0	0	0	0	0.0774893	0.0447272	0.444237	0	0.10658	0.180274	0.473485	0.0488932	0.208815	0.0509981	0.0165865	0.480587	0.00908265	0.0526391	0	0	0	0	0	0	0	0	0	0.0422327
OTU_185	Bacteria;Firmicutes;Clostridia;Clostridiales;Ruminococcaceae;Ruminiclostridium 9;unknown species	0.0407731	0.0496864	0.0593384	0.07034	0.0717581	0.0619544	0.00614742	0.0549677	0.0158019	0.0292505	0.0123411	0.0314918	0.0132083	0.0145064	0	0	0.0105141	0.0225466	0.0210228	0.0142623	0.0518034	0.0331492	0	0.0059755	0.0276748	0.0248484	0.0467617	0.0164456	0.0426318	0.0697837	0.0364219	0.0577829	0.0522037	0.0509981	0.0165865	0.113823	0.0181653	0.0430684	0.039408	0.0436047	0.00705617	0.0828304	0.0327804	0.0531321	0.0211238	0.0548546	0.0736426	0.0211164
OTU_177	Bacteria;Firmicutes;Clostridia;Clostridiales;Lachnospiraceae;Lachnospiraceae UCG-010;unknown species	0	0	0	0.00468933	0	0	0.0122948	0	0	0	0.00617055	0.107972	0.122177	0.0145064	0	0	0	0	0	0	0	0	0	0	0.154979	0.094424	0.187047	0.153492	0.156317	0.0523378	0.0874126	0.026669	0.171527	0.109282	0.132692	0.0885292	0.158946	0.100493	0.0963307	0	0	0	0	0	0	0	0	0
OTU_183	Bacteria;Firmicutes;Clostridia;Clostridiales;Lachnospiraceae;unknown genus;unknown species	0	0	0	0	0	0	0	0	0	0.095064	0.0123411	0	0	0	0	0	0	0.0225466	0	0	0	0	0	0	0.0885593	0.0397575	0.0545554	0.0328911	0.0355265	0.075599	0.0655594	0.0355587	0.216273	0.0218563	0.107812	0.101176	0.0454133	0.0574245	0.0875733	0.0726744	0.112899	0.0473317	0.11801	0.0531321	0.140825	0.0548546	0.0200844	0.0492715
OTU_186	Bacteria;Firmicutes;Clostridia;Clostridiales;Lachnospiraceae;Blautia;unknown species	0.0407731	0.0496864	0.063047	0	0.0256279	0.0506899	0.110653	0.0480967	0.0316039	0.0146252	0.0123411	0.0719813	0.0330207	0.0580257	0.0186811	0	0.0262854	0	0	0.00713114	0.0777051	0.0718232	0	0.011951	0.0442796	0.00496968	0.101317	0.0274093	0.0355265	0.0174459	0	0.0222242	0.0149154	0	0.0165865	0.012647	0.0544959	0.0430684	0.00437867	0	0.00705617	0.0236658	0.00655609	0.0265661	0.218279	0.0639971	0.00669478	0.0387133
OTU_188	Bacteria;Firmicutes;Clostridia;Clostridiales;Lachnospiraceae;Marvinbryantia;unknown species	0	0	0	0	0	0.0112644	0	0.158032	0.0105346	0.0365631	0	0	0	0	0	0	0	0	0	0	0	0	0	0	0.121769	0.0844846	0.0857299	0.213792	0.0284212	0.075599	0.094697	0.0800071	0.298307	0.0874253	0.215624	0.145441	0.108992	0.0669953	0.0744373	0	0.00705617	0.0354988	0	0	0	0.0365698	0.0133896	0
OTU_411	Bacteria;Firmicutes;Clostridia;Clostridiales;Lachnospiraceae;Blautia;Multi-affiliation	0.0448504	0.00621079	0.0667557	0.07034	0.035879	0	0	0.130548	0.0210693	0	0.055535	0.026993	0.046229	0.0942917	0.0653839	0	0.0315424	0.0958232	0.0420455	0.0784426	0.168361	0.0165746	0.0219696	0.0418285	0	0.00993937	0.0155872	0.0164456	0.0071053	0.0639684	0.00728438	0.0177794	0.0298307	0.0291418	0.0248797	0.0189705	0.00908265	0.038283	0.00437867	0.0290698	0.0141123	0.0709975	0	0.0212529	0	0.0502834	0.0736426	0.017597
OTU_181	Bacteria;Firmicutes;Clostridia;Clostridiales;Clostridiales vadinBB60 group;unknown genus;unknown species	0	0	0	0	0	0	0	0.446613	0	0.124314	0	0	0	0	0	0	0	0	0	0	0	0	0	0	0.105164	0.00993937	0.101317	0.109637	0	0	0.240385	0.0533381	0.0671191	0.0145709	0.00829325	0.0948527	0.236149	0.00478538	0	0	0.00705617	0.56798	0.0131122	0	0	0.00457122	0.0133896	0.00351939
OTU_229	Bacteria;Firmicutes;Clostridia;Clostridiales;Lachnospiraceae;Sellimonas;Lachnoclostridium phocaeense	0.0244638	0.00621079	0.0148346	0.0234467	0.0410046	0	0.0368845	0.103064	0.0263366	0.0292505	0.11107	0.0359906	0.0528332	0.0797853	0.0467028	0	0.0788561	0.0394566	0.00525569	0.0106967	0.045328	0.038674	0	0.0298775	0.0110699	0.0248484	0.0467617	0.0109637	0	0.0407071	0.00728438	0.0488932	0.022373	0.0145709	0.0165865	0.0505881	0.0408719	0.0287123	0.0437867	0.0145349	0.0141123	0.0473317	0.0458926	0.0265661	0.0563301	0.041141	0.0334739	0.0598297
OTU_192	Bacteria;Firmicutes;Clostridia;Clostridiales;Ruminococcaceae;Ruminococcaceae UCG-014;unknown species	0.00407731	0	0	0	0.0820092	0	0.0245897	0	0.105346	0.153565	0.0493644	0.00449883	0.227843	0.036266	0	0	0	0	0	0	0	0	0	0	0.0166049	0.0447272	0.0467617	0.00548186	0.0355265	0.0290765	0.0291375	0	0	0.0728544	0	0	0.00454133	0.0334976	0	0	0.112899	0.260324	0.00655609	0.0584454	0.11266	0.0548546	0.0401687	0
OTU_292	Bacteria;Firmicutes;Clostridia;Clostridiales;Lachnospiraceae;Lachnoclostridium;unknown species	0	0.180113	0.074173	0	0	0	0	0.0137419	0	0.0292505	0	0.319417	0.0198124	0	0.00467028	0	0	0.00563666	0	0	0	0	0	0.0059755	0.0387447	0.0844846	0.0311745	0.0164456	0.0071053	0.0174459	0.00728438	0.0533381	0.0447461	0.0364272	0.033173	0.0632351	0.00908265	0.0622099	0.039408	0.196221	0.0282247	0	0.0917852	0.0690718	0.0211238	0	0	0.0668684
OTU_191	Bacteria;Firmicutes;Clostridia;Clostridiales;Ruminococcaceae;unknown genus;unknown species	0.0326184	0.0186324	0	0.0797186	0.117888	0.0394255	0.0245897	0.0137419	0.0842771	0.00731261	0.0678761	0.053986	0.0132083	0	0	0	0	0	0	0	0	0	0	0	0	0.0248484	0.101317	0.0328911	0.0142106	0.0290765	0.0801282	0.0177794	0.0149154	0.0437127	0.0248797	0.0442646	0.0999092	0.0239269	0.0744373	0.00726744	0.0564493	0	0.0393365	0.0265661	0	0.0868532	0.0133896	0.0211164
OTU_195	Bacteria;Firmicutes;Clostridia;Clostridiales;Ruminococcaceae;Ruminococcaceae UCG-014;unknown species	0	0	0	0	0	0	0	0	0	1.14077	0	0	0	0	0	0	0	0	0	0	0	0	0	0	0.0276748	0.203757	0	0.00548186	0.22737	0	0.18211	0.0711174	0	0.00728544	0.0497595	0	0.0726612	0.076566	0	0	0	0	0	0	0	0.00457122	0	0
OTU_189	Bacteria;Firmicutes;Clostridia;Clostridiales;Ruminococcaceae;Subdoligranulum;unknown species	0	0	0	0	0	0	0	0	0	0	0	0	0	0	0	0	0	0	0	0	0	0	0	0	0	0.705695	0	0	0	0.0348918	0.393357	0	0.0596614	0.225849	0.199038	0.0505881	0	0.1962	0	0	0	0	0	0	0	0	0	0
OTU_296	Bacteria;Firmicutes;Clostridia;Clostridiales;Defluviitaleaceae;Defluviitaleaceae UCG-011;unknown species	0.0122319	0	0	0	0.138391	0	0	0	0	0.0585009	0	0	0	0	0	0	0	0	0	0	0	0	0	0	0.132839	0.15406	0.17146	0.076746	0.198948	0.0174459	0.152972	0.0488932	0.0745768	0.152994	0.124399	0	0.127157	0.138776	0.078816	0	0	0	0	0	0	0	0	0
OTU_198	Bacteria;Firmicutes;Bacilli;Lactobacillales;Enterococcaceae;Enterococcus;Multi-affiliation	0.0122319	0	0.0111259	0.00468933	0	0.0112644	0.0122948	0.0206129	0.00526732	0	0.00617055	0.00449883	0.0165104	0.0145064	0.0280217	0.00519724	0.0630848	0.0620033	0.0788353	0.0784426	0.0388526	0.0497238	0.00549239	0.047804	0.0221398	0.0248484	0.0233809	0.00548186	0.0213159	0.0174459	0.0218531	0.0311139	0.0298307	0.0291418	0.033173	0	0	0.0143561	0.00437867	0.0145349	0.0705617	0.0591646	0.0590048	0.0212529	0.0563301	0.041141	0.00669478	0.0774266
OTU_200	Bacteria;Firmicutes;Erysipelotrichia;Erysipelotrichales;Erysipelotrichaceae;Erysipelatoclostridium;Massiliomicrobiota timonensis	0	0	0	0	0	0	0	0	0	0	0	0	0	0	0.0326919	0	0.320681	0.0620033	0.0630683	0.0142623	0	0.038674	0	0.185241	0.00553495	0.0198787	0	0.00548186	0	0.00581531	0	0.0177794	0	0	0	0.012647	0.00454133	0.00957075	0.0613013	0.0145349	0.084674	0.118329	0.078673	0.0690718	0.147866	0	0.0200844	0.161892
OTU_302	Bacteria;Firmicutes;Clostridia;Clostridiales;Ruminococcaceae;Ruminococcus 1;unknown species	0.00407731	0	0.00370865	0	0	0	0	0	0.0263366	0.0658135	0.0123411	0	0.0132083	0	0	0	0	0	0	0	0	0	0	0	0.0719544	0.0248484	0.00779362	0.0109637	0.135001	0.075599	0	0	0.134238	0.0145709	0.0414662	0.0948527	0.0454133	0.0430684	0.052544	0.0218023	0.127011	0	0.00655609	0.0371925	0.00704126	0.237703	0	0.0633491
OTU_196	Bacteria;Firmicutes;Clostridia;Clostridiales;Lachnospiraceae;Lachnospiraceae FCS020 group;unknown species	0	0	0	0	0	0.00563222	0.129096	0.0137419	0	0.0731261	0	0	0	0	0.0700542	0	0.110398	0.0507299	0.0105114	0.0142623	0	0	0	0.0059755	0.0442796	0.0447272	0.0311745	0.0274093	0.0426318	0.0290765	0.0509907	0.0755623	0.0820345	0.065569	0.0248797	0.0569116	0.0317893	0.0669953	0.00875733	0.00726744	0.0211685	0	0.0327804	0.0531321	0.00704126	0.0228561	0.0200844	0.0140776
OTU_199	Bacteria;Firmicutes;Clostridia;Clostridiales;Lachnospiraceae;UC5-1-2E3;Multi-affiliation	0.0774688	0.0869511	0	0.135991	0.0768836	0.0844832	0.0430319	0.0480967	0.0474058	0.117002	0.117241	0.0944754	0.089156	0.0870385	0	0	0	0	0	0	0	0	0	0	0.0332097	0.0447272	0.0155872	0.0219274	0.10658	0	0.0364219	0.00888968	0.0372884	0.0291418	0.0912257	0.012647	0.027248	0.0478538	0.0350293	0	0	0	0	0	0	0	0	0
OTU_203	Bacteria;Firmicutes;Clostridia;Clostridiales;Ruminococcaceae;UBA1819;Multi-affiliation	0	0.0558971	0	0	0.164018	0	0	0	0	0	0	0	0.0132083	0	0	0	0	0	0	0	0	0.0441989	0	0	0.0664194	0.0596362	0.0389681	0.0219274	0	0.0348918	0.0874126	0.213352	0.0298307	0.0364272	0.099519	0.0316176	0.0227066	0.0717806	0.0306507	0	0	0.0236658	0.157346	0	0	0.146279	0	0
OTU_201	Bacteria;Firmicutes;Clostridia;Clostridiales;Ruminococcaceae;Ruminococcaceae UCG-014;unknown species	0	0	0	0	0	0	0	0	0	0.0365631	0	0	0	0	0	0	0	0	0	0	0	0	0	0	0	0	0	0.164456	0	0	0	0	0	0	0	0	0.118074	0	0	0	0.289303	0	0	0	0	0.882245	0	0
OTU_317	Bacteria;Firmicutes;Clostridia;Clostridiales;Lachnospiraceae;Multi-affiliation;Multi-affiliation	0.00407731	0.0124216	0.00370865	0	0.0563813	0	0.0430319	0.0480967	0.00526732	0.00731261	0.0123411	0.00899766	0.089156	0.0580257	0.130768	0	0	0.0676399	0.0420455	0.0606147	0	0.0110497	0.0384468	0.0418285	0.00553495	0.00496968	0.0155872	0	0.0213159	0.0639684	0	0.00888968	0.141696	0.0291418	0.0248797	0.025294	0	0.0287123	0.013136	0.0290698	0.0564493	0.0354988	0.0196683	0.0478189	0	0.0182849	0.0334739	0.0563103
OTU_463	Bacteria;Firmicutes;Clostridia;Clostridiales;Lachnospiraceae;unknown genus;unknown species	0.101933	0.0248432	0.0148346	0.0656506	0.128139	0.0281611	0.0491793	0.0549677	0.0421385	0.117002	0.11107	0.0179953	0.0594373	0.0435193	0	0	0	0.00563666	0	0.00356557	0	0.00552486	0	0	0.0498146	0.0198787	0.00779362	0.0164456	0.0426318	0.110491	0.0364219	0.00888968	0.0522037	0.0291418	0.0248797	0.0505881	0.013624	0.0669953	0.0569227	0.0218023	0.0211685	0.0118329	0.0131122	0	0	0.00457122	0.00669478	0
OTU_333	Bacteria;Firmicutes;Clostridia;Clostridiales;Lachnospiraceae;unknown genus;unknown species	0.00815461	0.0745295	0	0.0187573	0.035879	0.118277	0.0307371	0.0687096	0.0105346	0.0731261	0.117241	0.112471	0.0759477	0.0507725	0	0	0	0	0	0	0	0	0	0	0.0387447	0.0248484	0.0233809	0.0164456	0	0.0116306	0.0145688	0.0444484	0.022373	0.0218563	0.033173	0.0189705	0.0181653	0.0574245	0.013136	0.0145349	0.0141123	0.0473317	0.0327804	0.0584454	0.0140825	0.0365698	0.0334739	0.0387133
OTU_455	Bacteria;Firmicutes;Clostridia;Clostridiales;Lachnospiraceae;Blautia;unknown species	0.00815461	0.0434756	0.133511	0	0.0256279	0.0225289	0.00614742	0.0824516	0.00526732	0	0.00617055	0.0449883	0.0363228	0.0942917	0.0233514	0	0	0.157827	0.0998581	0.0213934	0.00647543	0.0220994	0	0.023902	0.0110699	0.0347878	0.0233809	0.0219274	0.0071053	0.0174459	0.00728438	0.0177794	0.0522037	0.0437127	0.0248797	0.0379411	0.00908265	0.0430684	0.0569227	0	0.00705617	0.0118329	0	0.00531321	0	0	0.0535583	0.00351939
OTU_224	Bacteria;Firmicutes;Clostridia;Clostridiales;Lachnospiraceae;unknown genus;unknown species	0.00407731	0	0	0.00937866	0.00512558	0	0	0.0412258	0.0105346	0.0292505	0.0123411	0	0.00330207	0	0	0	0	0	0	0	0	0	0	0	0.0664194	0.0596362	0.00779362	0.0274093	0.0568424	0.0407071	0.0364219	0.0177794	0.111865	0.0437127	0.0248797	0.0632351	0.00454133	0.0239269	0.0306507	0.0581395	0.105843	0.0946634	0.0524487	0.0318793	0.0422476	0.0914244	0.0803374	0.0105582
OTU_207	Bacteria;Firmicutes;Clostridia;Clostridiales;Ruminococcaceae;Ruminiclostridium 9;unknown species	0	0	0	0	0.00512558	0	0	0.0687096	0	0.0219378	0	0.00449883	0.0132083	0.0217596	0	0	0	0	0	0	0	0	0	0	0.0608845	0.0347878	0.0389681	0.038373	0.0213159	0.110491	0.0145688	0.0133345	0.119323	0.0509981	0.0580527	0.151764	0.0408719	0.0622099	0.039408	0.065407	0.14818	0	0.0327804	0.0106264	0.028165	0.0914244	0.0401687	0.0140776
OTU_318	Bacteria;Firmicutes;Clostridia;Clostridiales;Lachnospiraceae;[Ruminococcus] torques group;unknown species	0	0	0	0	0	0	0	0	0	0	0	0	0	0	0	0.58209	0	0	0.00525569	0.00356557	0	0	0.681057	0	0	0	0	0	0	0	0.00728438	0	0	0	0	0	0	0	0	0	0	0	0	0	0.22532	0.00457122	0	0.0105582
OTU_210	Bacteria;Actinobacteria;Coriobacteriia;Coriobacteriales;Eggerthellaceae;CHKCI002;Coriobacteriaceae bacterium CHKCI002	0.00407731	0	0	0.0375147	0.0153767	0	0	0.0274839	0.0210693	0	0	0.0224942	0.0825518	0.00725321	0	0	0	0	0	0	0	0	0	0	0.0498146	0.0596362	0.0935235	0.038373	0.0568424	0.133752	0.0582751	0.0711174	0.126781	0.131138	0.0746392	0.196029	0.10445	0.0957075	0.0437867	0	0	0	0	0	0	0	0	0
OTU_211	Bacteria;Firmicutes;Clostridia;Clostridiales;Ruminococcaceae;Candidatus Soleaferrea;unknown species	0	0	0	0	0	0	0	0	0	0.00731261	0	0	0	0	0	0	0	0	0	0	0	0	0	0	0.0110699	0	0	0	0.0639477	0	0	0	0	0	0	0.0189705	0	0	0	0.123547	0.0211685	0.20116	0.0917852	0.13283	0	0.169135	0.0602531	0.0703878
OTU_212	Bacteria;Firmicutes;Erysipelotrichia;Erysipelotrichales;Erysipelotrichaceae;Erysipelatoclostridium;bacterium ic1391	0.0489277	0	0	0.028136	0.0153767	0	0.0184422	0.0137419	0	0.0292505	0.382574	0	0.00990622	0.0652789	0	0	0	0	0	0	0	0	0	0	0.0387447	0.094424	0.101317	0.0164456	0.0142106	0.0116306	0.0437063	0.0755623	0.0372884	0.0437127	0.0497595	0.0189705	0.013624	0.0669953	0.179525	0	0	0	0	0	0	0	0	0.0774266
OTU_321	Bacteria;Firmicutes;Clostridia;Clostridiales;Lachnospiraceae;ASF356;unknown species	0.0244638	0.0124216	0.0074173	0.00937866	0.0410046	0.0732188	0.0122948	0.0206129	0.0526732	0	0.0617055	0.0134965	0.00660415	0.0217596	0.0140108	0	0.00525707	0	0.0210228	0	0	0.0607735	0	0.0059755	0	0.0298181	0.062349	0.038373	0	0.0232612	0.0145688	0.0177794	0	0.0218563	0.0248797	0.012647	0.00908265	0.00478538	0.013136	0.00726744	0.0352808	0.0236658	0.11801	0.0106264	0.0492888	0.0319985	0.0267791	0.140776
OTU_202	Bacteria;Firmicutes;Clostridia;Clostridiales;Ruminococcaceae;unknown genus;unknown species	0	0	0	0	0	0	0	0	0	0.0731261	0.0246822	0	0	0	0.0140108	0	0.0367995	0	0.0157671	0.0142623	0	0	0	0.023902	0	0.0149091	0.00779362	0.00548186	0.0142106	0	0.0145688	0	0.00745768	0.0291418	0.00829325	0.0316176	0.0181653	0.038283	0.0350293	0.0799419	0.0776178	0.0354988	0.104897	0.0584454	0.00704126	0.159993	0.120506	0.0211164
OTU_239	Bacteria;Firmicutes;Clostridia;Clostridiales;Lachnospiraceae;unknown genus;unknown species	0	0	0	0	0	0	0	0	0	0.0877514	0	0	0	0	0	0	0	0	0	0	0	0	0	0	0.0276748	0.0496968	0.0233809	0.00548186	0.0284212	0.00581531	0.0509907	0.0133345	0.022373	0.0145709	0.033173	0	0.0408719	0.0191415	0.0218933	0.0872093	0.105843	0.0709975	0.0262243	0.100951	0	0.0502834	0.0535583	0.0105582
OTU_243	Bacteria;Firmicutes;Clostridia;Clostridiales;Lachnospiraceae;[Ruminococcus] gauvreauii group;unknown species	0	0	0	0	0.0256279	0	0	0	0.0158019	0	0.0185117	0	0.00990622	0	0.00934056	0	0.0157712	0	0	0.210369	0	0.0110497	0	0.011951	0	0.00496968	0	0	0	0.0232612	0	0	0	0	0	0.012647	0.00908265	0	0	0.065407	0.0564493	0.153828	0.0393365	0.0637586	0.0633714	0.0274273	0.589141	0.0598297
OTU_208	Bacteria;Firmicutes;Bacilli;Lactobacillales;Enterococcaceae;Multi-affiliation;Multi-affiliation	0	0.00621079	0.0185432	0.0234467	0	0.00563222	0.0122948	0.158032	0.0474058	0	0.135752	0.0134965	0.0561353	0.0145064	0.0560433	0.00519724	0.00525707	0.112733	0.0788353	0.0677458	0.291394	0.0331492	0.0659087	0	0.0166049	0.0149091	0.00779362	0	0	0.00581531	0	0.00444484	0.00745768	0.0145709	0.00829325	0	0.00454133	0.00478538	0	0	0.0352808	0	0	0.00531321	0	0.00914244	0	0.017597
OTU_355	Bacteria;Firmicutes;Clostridia;Clostridiales;Lachnospiraceae;Lachnoclostridium;unknown species	0	0.0248432	0.0185432	0.0187573	0.0461302	0.0225289	0.0368845	0.0274839	0.0105346	0.00731261	0.0370233	0.0359906	0.0132083	0.0145064	0.0186811	0	0.00525707	0.0281833	0.0525569	0.0463524	0	0	0	0.059755	0.0221398	0.0198787	0.062349	0	0.0426318	0.0232612	0.00728438	0.0133345	0.0298307	0.0145709	0.033173	0.0189705	0.0317893	0.0287123	0.039408	0.0799419	0.0776178	0.0473317	0.0655609	0.0212529	0.028165	0.0319985	0.0401687	0.0140776
OTU_257	Bacteria;Firmicutes;Clostridia;Clostridiales;Lachnospiraceae;[Ruminococcus] gauvreauii group;unknown species	0.0285411	0	0.0111259	0.00468933	0.0512558	0.0281611	0.0307371	0.0206129	0.0948117	0.0292505	0.00617055	0.026993	0.0165104	0.0725321	0.0513731	0	0.0315424	0.0112733	0.0157671	0.024959	0.0129509	0.0220994	0	0.0179265	0.0553495	0.0298181	0.0311745	0.00548186	0.0071053	0.0116306	0.0218531	0.00888968	0.0671191	0.0145709	0.00829325	0.00632351	0.0181653	0.0287123	0.026272	0.0218023	0.0141123	0.0118329	0.0131122	0.0637586	0.00704126	0.0182849	0.0334739	0.0387133
OTU_213	Bacteria;Firmicutes;Clostridia;Clostridiales;Ruminococcaceae;Ruminococcaceae UCG-014;unknown species	0	0	0	0	0	0	0	0	0	0	0	0	0	0	0	0	0	0	0	0	0	0	0	0	0.0221398	0.0993937	0	0.00548186	0.0781583	0	0	0.026669	0	0.0291418	0	0.025294	0.00454133	0.00957075	0	0	0.0352808	0	0.0131122	0.403804	0	0.0319985	0	0
OTU_217	Bacteria;Firmicutes;Clostridia;Clostridiales;Ruminococcaceae;Intestinimonas;unknown species	0.0203865	0.00621079	0.00370865	0.042204	0.035879	0.0168966	0.00614742	0.0480967	0.00526732	0	0.00617055	0.0134965	0.0198124	0.00725321	0.00467028	0	0.0105141	0.01691	0.0367898	0.0213934	0.187787	0	0	0.011951	0.0110699	0.0149091	0.0311745	0	0.0071053	0.0290765	0	0.00444484	0.0596614	0.0509981	0	0.0569116	0.0590372	0.0191415	0.026272	0.0363372	0.0564493	0.0354988	0.0262243	0.0159396	0	0.0639971	0.0736426	0.0105582
OTU_361	Bacteria;Firmicutes;Clostridia;Clostridiales;Ruminococcaceae;Ruminiclostridium 5;unknown species	0.00407731	0	0	0	0	0	0	0.0137419	0.0105346	0.00731261	0	0	0.00330207	0	0	0	0	0	0	0	0	0	0	0	0.121769	0.0745453	0.0233809	0.115119	0.156317	0.0290765	0.0655594	0.0488932	0.0820345	0.0801399	0.116105	0.0569116	0.118074	0.114849	0.0481653	0.00726744	0.0282247	0.0236658	0.00655609	0.00531321	0	0.0319985	0	0.017597
OTU_214	Bacteria;Firmicutes;Clostridia;Clostridiales;Ruminococcaceae;unknown genus;unknown species	0.0326184	0	0	0	0.0615069	0	0	0.0687096	0	0	0	0	0.0495311	0.036266	0	0	0	0	0	0.0641803	0	0	0	0	0.00553495	0	0.0155872	0	0	0.0116306	0	0.00888968	0.00745768	0.00728544	0.0248797	0	0	0	0	0.174419	0.0493932	0.130162	0.0590048	0.0690718	0.00704126	0.109709	0.0803374	0.00351939
OTU_277	Bacteria;Firmicutes;Clostridia;Clostridiales;Lachnospiraceae;Eisenbergiella;unknown species	0.00407731	0.130427	0	0.0515826	0.0256279	0.0112644	0.0491793	0.0137419	0.0105346	0	0.0308528	0.161958	0.0396249	0.036266	0.084065	0	0.00525707	0.0676399	0.0315341	0	0	0.0165746	0.0439391	0.0418285	0	0	0	0	0	0	0	0	0	0	0	0	0	0	0	0	0.0705617	0.0828304	0.0590048	0.0106264	0	0.0228561	0.0133896	0.0246357
OTU_238	Bacteria;Firmicutes;Clostridia;Clostridiales;Lachnospiraceae;Blautia;unknown species	0	0	0	0	0	0.0506899	0	0	0	0	0	0.0944754	0	0	0.00467028	0	0	0	0	0.00356557	0	0	0	0	0	0	0	0.00548186	0.0071053	0	0	0	0	0	0.0165865	0	0	0	0	0.0290698	0.0141123	0.0473317	0.504819	0.0159396	0.246444	0.00914244	0.0401687	0.17597
OTU_320	Bacteria;Firmicutes;Clostridia;Clostridiales;Lachnospiraceae;Lachnospiraceae UCG-008;unknown species	0	0	0	0	0.0256279	0.0957477	0	0.00687096	0.00526732	0.0146252	0	0.0989743	0.00330207	0	0.00467028	0	0	0	0	0.0427869	0.148935	0.0718232	0	0.035853	0	0.0347878	0.0233809	0	0.0071053	0.0465224	0	0.00888968	0.0372884	0	0	0.012647	0.00454133	0.0143561	0.00437867	0.0508721	0.0493932	0.0591646	0.0458926	0.0690718	0.0140825	0.00457122	0.0334739	0.0246357
OTU_226	Bacteria;Firmicutes;Clostridia;Clostridiales;Ruminococcaceae;unknown genus;unknown species	0	0	0	0	0	0	0.0676216	0	0	0.0292505	0.0308528	0	0	0	0	0	0	0	0	0	0	0	0	0	0.00553495	0.0198787	0	0.0164456	0.0213159	0	0.0218531	0.0133345	0.0372884	0.0364272	0.00829325	0	0.00454133	0.00957075	0.013136	0.123547	0.042337	0.0473317	0.0262243	0.0584454	0	0.0731395	0.00669478	0.0105582
OTU_225	Bacteria;Firmicutes;Clostridia;Clostridiales;Ruminococcaceae;Ruminococcaceae UCG-014;unknown species	0	0	0	0	0	0	0	0	0	0.329068	0	0	0	0	0	0	0	0	0	0	0	0	0	0	0	0.104363	0.28057	0	0.0142106	0	0	0.0444484	0	0	0	0.00632351	0.013624	0.0239269	0	0	0	0	0	0	0.0140825	0.00457122	0	0
OTU_230	Bacteria;Firmicutes;Clostridia;Clostridiales;Ruminococcaceae;Butyricicoccus;unknown species	0	0.00621079	0	0	0.0512558	0	0	0	0	0	0	0.0134965	0	0.0290128	0	0	0	0	0	0	0	0	0	0	0.0498146	0.114303	0.17146	0.0328911	0.0426318	0	0.145688	0.1289	0	0.0582835	0.232211	0.0885292	0.0317893	0.0813514	0.0569227	0	0	0	0	0	0	0	0	0
OTU_240	Bacteria;Firmicutes;Clostridia;Clostridiales;Ruminococcaceae;Ruminococcaceae UCG-014;unknown species	0	0	0	0	0	0.180231	0.0799164	0.206129	0.00526732	0.109689	0.0185117	0.0224942	0.0726456	0	0	0	0	0	0	0	0	0	0	0	0.160514	0.00993937	0.194841	0	0.0213159	0	0	0.00444484	0	0	0.240504	0	0	0.00478538	0.0218933	0.00726744	0.00705617	0	0	0	0	0	0	0
OTU_265	Bacteria;Firmicutes;Clostridia;Clostridiales;Lachnospiraceae;Multi-affiliation;Multi-affiliation	0	0	0	0	0	0	0	0	0	0.0365631	0	0	0	0	0	0	0	0	0	0.0285246	0	0	0	0.011951	0.0774893	0.0596362	0.0389681	0.0438548	0.135001	0.0290765	0.0145688	0.0133345	0.022373	0.0364272	0.0165865	0	0.0590372	0.076566	0.00875733	0.065407	0.0352808	0.0591646	0.0131122	0.0690718	0	0.0182849	0.0133896	0.0316745
OTU_301	Bacteria;Firmicutes;Clostridia;Clostridiales;Ruminococcaceae;Subdoligranulum;unknown species	0	0	0	0	0	0	0	0	0.00526732	0.0438757	0	0	0	0	0	0	0	0	0	0	0	0	0	0	0.0166049	0.0596362	0.0155872	0	0	0.407071	0.0291375	0.0177794	0.440003	0.0364272	0.0248797	0.113823	0.0363306	0.0287123	0.0831947	0	0	0	0	0	0	0	0	0
OTU_244	Bacteria;Firmicutes;Bacilli;Lactobacillales;Lactobacillaceae;Lactobacillus;Multi-affiliation	0	0	0	0	0	0	0	0	0	0	0	0.00449883	0	0	0	0	0.0105141	0	0	0.253156	0.22664	0	0.0329544	0	0	0	0	0	0	0.0116306	0	0	0	0	0	0	0	0	0	0.00726744	0	0	0	0.00531321	0.521053	0	0.100422	0
OTU_286	Bacteria;Proteobacteria;Gammaproteobacteria;Enterobacteriales;Enterobacteriaceae;Escherichia-Shigella;Multi-affiliation	0.0244638	0.0372648	0.0222519	0	0.0615069	0.0563222	0.0368845	0.0274839	0.0526732	0.00731261	0.0617055	0.0584848	0.0198124	0.00725321	0.0233514	0.0467751	0.00525707	0.0394566	0.0105114	0.0463524	0.0388526	0.0331492	0.00549239	0.011951	0.0608845	0.00496968	0	0.0109637	0.0142106	0	0	0.00888968	0.022373	0.0145709	0.0248797	0.00632351	0.00454133	0	0	0.0218023	0.0282247	0.0118329	0.0458926	0.0318793	0	0.00457122	0.00669478	0.017597
OTU_235	Bacteria;Firmicutes;Clostridia;Clostridiales;Ruminococcaceae;Ruminiclostridium 5;unknown species	0	0	0	0	0	0	0	0	0.0105346	0	0	0	0	0	0.0560433	0	0.0420566	0.0732766	0.110369	0.121229	0	0.0110497	0.027462	0.059755	0	0	0	0	0	0	0	0	0	0	0	0	0	0	0	0.0363372	0.0635055	0	0	0.0371925	0.00704126	0.132565	0.0133896	0.0211164
OTU_284	Bacteria;Firmicutes;Clostridia;Clostridiales;Clostridiaceae 1;Clostridium sensu stricto 1;Multi-affiliation	0.00407731	0.0248432	0	0	0.0512558	0.0450577	0.0245897	0.0137419	0.0316039	0.0438757	0.0246822	0.0404895	0	0	0.0700542	0	0	0.01691	0.0157671	0.00713114	0	0	0.0164772	0.0298775	0.0166049	0	0.0779362	0.0219274	0.0071053	0.0407071	0.094697	0.0177794	0.0149154	0.0582835	0.00829325	0.0505881	0.0544959	0	0.00437867	0.0581395	0	0.0118329	0.00655609	0	0	0.00914244	0.0133896	0.00351939
OTU_364	Bacteria;Firmicutes;Clostridia;Clostridiales;Lachnospiraceae;[Ruminococcus] torques group;unknown species	0.0652369	0.0186324	0	0	0.0307535	0.0168966	0.00614742	0.0343548	0.0316039	0	0	0.0449883	0.00330207	0.0145064	0	0.192298	0	0	0.0105114	0	0.00647543	0.0552486	0.329544	0.0179265	0	0	0	0	0	0.00581531	0	0.00444484	0	0	0.00829325	0.00632351	0	0	0.00437867	0.00726744	0.00705617	0.0354988	0	0	0.0563301	0	0.00669478	0.0105582
OTU_234	Bacteria;Firmicutes;Clostridia;Clostridiales;Family XIII;[Eubacterium] nodatum group;Ihubacter massiliensis	0	0.0186324	0	0	0	0	0	0.0137419	0	0.0365631	0.0123411	0	0	0	0	0	0	0	0	0	0	0	0	0	0.0608845	0.0149091	0.0311745	0.0493367	0.0426318	0.0232612	0.0291375	0.0444484	0.0671191	0.00728544	0.0912257	0.0316176	0.0408719	0.0287123	0.039408	0.0508721	0.0776178	0.0236658	0.0196683	0.0265661	0.0211238	0.0137137	0.0401687	0.0211164
OTU_472	Bacteria;Firmicutes;Clostridia;Clostridiales;Lachnospiraceae;[Ruminococcus] torques group;unknown species	0.00407731	0.0124216	0.0370865	0.00937866	0.00512558	0.0112644	0.00614742	0.0206129	0.0158019	0.0438757	0.0185117	0.0179953	0.0132083	0.0145064	0.0233514	0.00519724	0	0.0676399	0.0315341	0.0285246	0.0259017	0.0773481	0.00549239	0.023902	0.0110699	0.0149091	0.0233809	0	0.0071053	0.0523378	0	0.0711174	0.0149154	0.0437127	0.0165865	0.0379411	0.0181653	0.00957075	0.00875733	0.0145349	0.0141123	0	0.0393365	0.0212529	0.028165	0	0.0200844	0.00351939
OTU_236	Bacteria;Firmicutes;Bacilli;Bacillales;Staphylococcaceae;Staphylococcus;Multi-affiliation	0	0	0	0	0	0	0	0	0	0	0	0	0	0	0.0326919	0	0	0.0394566	0.0315341	0.0606147	0.0323771	0.0276243	0	0.0059755	0	0	0	0	0	0	0	0	0	0	0	0	0	0	0	0.0363372	0.0352808	0.0236658	0.0196683	0.0478189	0.00704126	0.041141	0.0133896	0.0457521
OTU_241	Bacteria;Proteobacteria;Gammaproteobacteria;Enterobacteriales;Enterobacteriaceae;Multi-affiliation;Multi-affiliation	0	0	0	0	0	0.00563222	0.00614742	0	0	0	0	0	0	0	0	0	0	0	0	0	0	0	0	0	0.0830243	0.0596362	0.0155872	0.0328911	0	0.18609	0.0874126	0.173349	0.0298307	0.0145709	0.522475	0.0822056	0.027248	0	0	0	0	0	0	0	0	0	0	0
OTU_271	Bacteria;Firmicutes;Clostridia;Clostridiales;Lachnospiraceae;Eisenbergiella;unknown species	0.0326184	0.00621079	0	0	0.0820092	0.0225289	0.0676216	0.130548	0.158019	0	0.0246822	0.00899766	0.0693435	0.116051	0.00934056	0	0	0.0225466	0.00525569	0.00713114	0	0.00552486	0	0.0179265	0.0276748	0.00496968	0.0233809	0.00548186	0	0.0290765	0.0291375	0.00888968	0.00745768	0.0364272	0.00829325	0	0.00454133	0.00957075	0	0.0218023	0.0282247	0	0.0196683	0.0212529	0	0	0.0334739	0.00703878
OTU_249	Bacteria;Firmicutes;Clostridia;Clostridiales;Family XIII;Family XIII AD3011 group;unknown species	0	0	0	0	0	0	0	0	0	0.0146252	0	0	0	0	0	0	0	0	0	0	0	0	0	0	0.0719544	0.0844846	0.124698	0.0493367	0.127895	0.0872296	0.0509907	0.0488932	0.119323	0.065569	0.066346	0.120147	0.0681199	0.105278	0.0437867	0	0	0	0	0	0	0	0	0
OTU_254	Bacteria;Firmicutes;Bacilli;Lactobacillales;Lactobacillaceae;Lactobacillus;Multi-affiliation	0	0	0	0	0.00512558	0	0	0.00687096	0	0.00731261	0	0	0	0	0	0.00519724	0	0	0	0	0	0	0	0	0	0	0.132492	0	0	0.00581531	0	0	0	0	0	0	0.00454133	0	0	0.290698	0	0	0	0.0318793	0.0774539	0	0.582446	0.00351939
OTU_259	Bacteria;Firmicutes;Clostridia;Clostridiales;Ruminococcaceae;Intestinimonas;Intestinimonas timonensis	0	0	0	0	0	0	0	0	0	0	0	0	0	0	0	0	0	0	0	0	0	0	0	0	0.0276748	0.0646059	0	0	0	0.0465224	0.0364219	0.160014	0	0.24042	0.257091	0.139117	0.0772025	0.0526391	0	0.123547	0	0	0	0	0	0.00914244	0	0.00351939
OTU_338	Bacteria;Firmicutes;Clostridia;Clostridiales;Lachnospiraceae;Multi-affiliation;Multi-affiliation	0.0570823	0.0434756	0.00370865	0	0.0717581	0.0563222	0.0368845	0.0824516	0.0737424	0.0219378	0.0123411	0.00449883	0.0693435	0.0652789	0	0	0	0	0.0157671	0.024959	0.0129509	0.0497238	0	0.0059755	0	0.00496968	0	0	0	0	0	0	0.0298307	0	0	0	0	0.00478538	0	0.0436047	0.0211685	0	0.0393365	0.0478189	0	0.00457122	0.0267791	0.0211164
OTU_258	Bacteria;Firmicutes;Clostridia;Clostridiales;Lachnospiraceae;Anaerostipes;Multi-affiliation	0.00407731	0.0186324	0	0	0.0102512	0	0	0.0412258	0	0	0.0123411	0.0359906	0.0231145	0.00725321	0.0140108	0	0.0105141	0.01691	0.0105114	0.024959	0.0129509	0.0939227	0	0.047804	0	0.0347878	0.0233809	0	0	0.0174459	0.131119	0.084452	0.0149154	0.0145709	0.0165865	0.0505881	0.00454133	0.0239269	0.00437867	0.0290698	0	0.0236658	0	0.0212529	0.028165	0.00457122	0	0.0281551
OTU_279	Bacteria;Firmicutes;Clostridia;Clostridiales;Ruminococcaceae;Ruminococcaceae UCG-014;unknown species	0	0	0	0	0	0	0	0	0	0	0	0	0	0	0	0	0	0	0	0	0	0	0	0	0.0110699	0	0.374094	0.00548186	0.0284212	0.0232612	0.0145688	0.026669	0.0298307	0	0.0497595	0.0379411	0.00908265	0.0143561	0	0	0.23991	0	0	0	0	0.159993	0	0
OTU_360	Bacteria;Firmicutes;Clostridia;Clostridiales;Lachnospiraceae;Blautia;unknown species	0	0	0	0	0	0	0	0	0	0	0	0	0	0.00725321	0	0	0	0	0	0	0.738199	0	0	0	0.0276748	0.00496968	0.0155872	0.0109637	0	0.0174459	0.0145688	0.0311139	0.0671191	0.00728544	0	0.0569116	0	0.0430684	0.00875733	0	0	0	0	0	0	0	0	0
OTU_324	Bacteria;Firmicutes;Clostridia;Clostridiales;Lachnospiraceae;Lachnoclostridium;unknown species	0.00407731	0.0372648	0.0333778	0.0515826	0.0410046	0.0225289	0.00614742	0.0343548	0.0158019	0	0.0740466	0.0404895	0.0264166	0.0217596	0.0420325	0	0.0105141	0.0563666	0.0157671	0.0285246	0	0	0	0.0418285	0.00553495	0.0198787	0	0	0.0071053	0.0116306	0.0291375	0.00888968	0.022373	0.0218563	0.0414662	0.025294	0.00908265	0.0334976	0	0	0.00705617	0.0591646	0.0131122	0	0.0140825	0.0228561	0.0267791	0.0105582
OTU_322	Bacteria;Firmicutes;Clostridia;Clostridiales;Lachnospiraceae;Multi-affiliation;Multi-affiliation	0.00815461	0.00621079	0.0222519	0.042204	0.0563813	0.0168966	0.00614742	0.0549677	0.0105346	0	0.166605	0.0179953	0.0627394	0.036266	0.0420325	0.00519724	0.0210283	0.0676399	0.0105114	0.0320901	0.00647543	0.00552486	0	0.023902	0	0.00993937	0	0	0.0071053	0.0174459	0.00728438	0.00888968	0.00745768	0	0.0248797	0.00632351	0	0.0287123	0.00437867	0.00726744	0.0352808	0.0118329	0.0196683	0.0212529	0	0.00457122	0	0.00351939
OTU_252	Bacteria;Firmicutes;Clostridia;Clostridiales;Family XIII;Family XIII UCG-001;unknown species	0	0	0	0	0	0	0	0	0	0	0	0	0	0	0	0	0	0	0	0	0	0.0220994	0	0	0.0996292	0.0546665	0.0857299	0.0712641	0.113685	0	0.0509907	0.0444484	0	0.0291418	0.116105	0.0189705	0.13624	0.0909221	0.052544	0	0	0	0	0	0	0	0	0
OTU_255	Bacteria;Firmicutes;Clostridia;Clostridiales;Ruminococcaceae;Ruminiclostridium 9;Clostridiales bacterium NK3B98	0	0	0	0	0	0	0	0	0	0	0	0	0	0	0	0	0	0	0	0	0	0.00552486	0	0	0	0	0	0	0	0	0	0	0	0	0	0	0	0	0	0	0	0.0354988	0.00655609	0.0106264	0	0.0594259	0	0
OTU_289	Bacteria;Firmicutes;Clostridia;Clostridiales;Lachnospiraceae;unknown genus;unknown species	0	0	0	0	0	0	0	0	0	0	0.0370233	0	0.0198124	0	0	0	0	0	0	0	0	0	0	0	0.00553495	0.0894543	0	0	0	0	0.109266	0.133345	0	0.0582835	0.0248797	0.0189705	0.0227066	0.0239269	0.105088	0.0436047	0.00705617	0	0.144234	0	0	0	0	0.0633491
OTU_334	Bacteria;Firmicutes;Clostridia;Clostridiales;Lachnospiraceae;[Ruminococcus] torques group;unknown species	0.0203865	0	0.00370865	0.0187573	0.0307535	0.078851	0.0307371	0.0137419	0.00526732	0.0146252	0.0493644	0	0.0165104	0.0290128	0.00467028	0	0.0105141	0.0563666	0.0367898	0.0178279	0	0.0110497	0	0	0.00553495	0	0.0545554	0.00548186	0.0071053	0.0174459	0.0145688	0.0177794	0	0.0145709	0.00829325	0	0.0317893	0.00478538	0.0218933	0.0145349	0.0493932	0.0354988	0.0327804	0.0318793	0	0.00914244	0.0200844	0.00703878
OTU_473	Bacteria;Firmicutes;Clostridia;Clostridiales;Ruminococcaceae;Ruminococcaceae UCG-014;unknown species	0.0366958	0	0	0	0.123014	0.00563222	0	0.0412258	0.0263366	0.0365631	0	0	0.00660415	0.18133	0	0	0	0	0	0	0.00647543	0	0	0	0.0110699	0.00993937	0.00779362	0.00548186	0.0142106	0.0116306	0.00728438	0.00888968	0.022373	0.0509981	0.0165865	0	0.00908265	0.0191415	0.0481653	0	0.190517	0	0	0	0.028165	0	0.107117	0
OTU_328	Bacteria;Firmicutes;Clostridia;Clostridiales;Lachnospiraceae;Eisenbergiella;unknown species	0.0611596	0.00621079	0.00370865	0.0750293	0.0563813	0.0225289	0.0676216	0.0618387	0.115881	0.0365631	0.055535	0.00449883	0.0231145	0.0145064	0	0.0415779	0.00525707	0.0112733	0.0105114	0.00356557	0	0	0	0	0	0.00496968	0.00779362	0	0	0	0.0145688	0	0	0	0	0.012647	0.00454133	0.00478538	0.0175147	0.0145349	0.0141123	0	0.0196683	0.0212529	0.00704126	0.041141	0.0200844	0.0140776
OTU_276	Bacteria;Firmicutes;Erysipelotrichia;Erysipelotrichales;Erysipelotrichaceae;Merdibacter;Multi-affiliation	0	0	0	0	0	0	0	0	0	0.0511883	0.00617055	0	0	0	0.0373622	0	0.141941	0.01691	0.0210228	0.00713114	0.0323771	0.0220994	0	0.047804	0.0110699	0.0149091	0.00779362	0.00548186	0.0426318	0.0465224	0.00728438	0.0177794	0.111865	0	0	0.012647	0.027248	0.0239269	0.039408	0	0.0141123	0.0118329	0.0196683	0.0531321	0.00704126	0.0137137	0.0133896	0.0351939
OTU_283	Bacteria;Firmicutes;Clostridia;Clostridiales;Lachnospiraceae;Shuttleworthia;unknown species	0	0	0	0	0	0.00563222	0	0.0137419	0	0.124314	0.0185117	0	0	0.0145064	0	0	0	0	0	0	0	0	0	0	0.0332097	0.079515	0.17146	0.0438548	0.0568424	0.0523378	0.0582751	0.0533381	0.0298307	0.0364272	0.0248797	0.00632351	0.0862852	0.0239269	0.100709	0	0	0	0	0	0	0	0	0
OTU_274	Bacteria;Firmicutes;Clostridia;Clostridiales;Ruminococcaceae;unknown genus;unknown species	0	0	0	0	0	0	0	0	0	0	0	0	0	0	0	0	0	0.0281833	0.0105114	0.00713114	0	0	0	0	0.0110699	0.0248484	0.0233809	0.0328911	0.0071053	0	0	0.0355587	0.0522037	0.0218563	0	0	0.0227066	0.0478538	0.00437867	0.0363372	0	0.0709975	0.0458926	0.0159396	0	0.0274273	0.0133896	0.00351939
OTU_282	Bacteria;Firmicutes;Clostridia;Clostridiales;Clostridiales vadinBB60 group;unknown genus;unknown species	0	0	0	0	0	0.00563222	0.0122948	0	0	0.146252	0	0	0.00660415	0	0	0	0	0	0	0	0	0	0	0	0.0166049	0.0546665	0.062349	0.0109637	0.0071053	0.0930449	0.094697	0.0133345	0.164069	0.0728544	0.0497595	0.12647	0.0499546	0.00478538	0.078816	0	0	0	0	0	0	0	0	0
OTU_280	Bacteria;Firmicutes;Clostridia;Clostridiales;Family XIII;Family XIII AD3011 group;gut metagenome	0	0	0	0	0	0	0	0	0	0	0	0	0	0	0	0	0	0	0	0	0	0	0	0	0.0608845	0.0496968	0.0545554	0.0109637	0.0497371	0.00581531	0.0509907	0.0577829	0.0372884	0.00728544	0.0248797	0.00632351	0.027248	0.0622099	0.013136	0.0290698	0.0141123	0.0118329	0.0131122	0.0371925	0.0492888	0.0228561	0.0334739	0.0351939
OTU_288	Bacteria;Firmicutes;Clostridia;Clostridiales;Ruminococcaceae;Flavonifractor;unknown species	0	0	0	0	0	0	0	0	0	0	0	0	0	0	0	0	0	0.0112733	0	0	0	0	0	0	0	0	0	0	0	0	0	0	0	0	0	0	0	0	0	0	0	0.0118329	0.104897	0	0	0.219419	0	0
OTU_272	Bacteria;Proteobacteria;Gammaproteobacteria;Enterobacteriales;Enterobacteriaceae;Proteus;Multi-affiliation	0.0163092	0.0124216	0.0074173	0.056272	0	0.0450577	0.00614742	0	0	0.0438757	0.0123411	0.0179953	0.0792498	0.0145064	0	0.0207889	0.0105141	0.0112733	0	0.00713114	0.498608	0	0.027462	0	0	0.00496968	0	0.0164456	0	0.00581531	0.00728438	0	0	0	0	0	0	0	0	0	0	0	0	0	0	0	0	0
OTU_290	Bacteria;Firmicutes;Erysipelotrichia;Erysipelotrichales;Erysipelotrichaceae;Erysipelatoclostridium;Multi-affiliation	0	0	0.0074173	0.00937866	0	0.00563222	0.0184422	0	0	0	0	0.0179953	0	0	0	0.109142	0	0	0	0	0.00647543	0	0.593178	0	0	0	0	0.0712641	0	0	0	0	0	0	0	0	0	0	0	0	0	0	0.0131122	0	0	0.0274273	0	0
OTU_297	Bacteria;Firmicutes;Clostridia;Clostridiales;Peptostreptococcaceae;Romboutsia;unknown species	0	0.0372648	0.0704643	0.014068	0.035879	0.0281611	0.0122948	0.0137419	0.0210693	0.0365631	0.00617055	0.026993	0.0297187	0.0290128	0.00467028	0	0	0.01691	0	0	0.0582788	0	0	0.011951	0.0553495	0.0149091	0.0155872	0	0	0	0.0291375	0.084452	0.0298307	0.0291418	0.0414662	0.0189705	0.00454133	0.0191415	0.0569227	0.0145349	0	0	0	0	0	0	0	0
OTU_308	Bacteria;Firmicutes;Clostridia;Clostridiales;Lachnospiraceae;Lachnospiraceae UCG-010;unknown species	0	0	0	0	0	0	0	0	0	0	0	0	0	0	0	0	0	0	0	0	0	0	0	0	0	0.0149091	0	0	0	0	0	0	0	0	0	0	0	0	0	0.174419	0	0.0236658	0.11801	0	0.0422476	0.137137	0.15398	0.0351939
OTU_291	Bacteria;Firmicutes;Clostridia;Clostridiales;Ruminococcaceae;Oscillibacter;unknown species	0	0	0	0	0.0102512	0	0	0.00687096	0	0.0365631	0.0185117	0	0.00330207	0	0	0	0	0	0	0	0	0	0	0	0.0332097	0.0447272	0.00779362	0.00548186	0	0.0116306	0.0364219	0.0177794	0.134238	0.138423	0.033173	0.0569116	0.154405	0.0717806	0.06568	0	0	0	0	0	0	0	0	0
OTU_306	Bacteria;Firmicutes;Clostridia;Clostridiales;Ruminococcaceae;unknown genus;unknown species	0	0.00621079	0.00370865	0	0.00512558	0.0112644	0.0184422	0.00687096	0	0.0146252	0	0	0.0396249	0.0145064	0.0186811	0	0.00525707	0	0.0157671	0.024959	0	0	0	0.0179265	0.0166049	0.0496968	0.0155872	0.00548186	0.0497371	0.0348918	0	0.00444484	0.0149154	0	0.0414662	0.0316176	0	0.00478538	0.0175147	0.0290698	0.0141123	0.0828304	0.0196683	0.0159396	0.0211238	0.00914244	0.0267791	0.0211164
OTU_309	Bacteria;Firmicutes;Clostridia;Clostridiales;Clostridiales vadinBB60 group;unknown genus;unknown species	0	0	0	0	0	0	0	0	0	0.0731261	0	0	0	0	0	0	0	0	0	0	0	0	0	0	0.00553495	0.0447272	0.140285	0.0219274	0.405002	0.0174459	0.00728438	0	0.00745768	0.065569	0	0.0885292	0.0999092	0	0.013136	0	0	0	0	0	0	0	0	0
OTU_298	Bacteria;Firmicutes;Bacilli;Lactobacillales;Lactobacillaceae;Lactobacillus;Lactobacillus coleohominis	0	0	0	0	0	0	0	0	0	0	0	0	0	0	0	0	0	0	0	0	0	0	0	0	0	0	0	0	0	0	0	0	0	0	0	0	0	0	0	0.247093	0	0	0	0.0106264	0.00704126	0	0.656089	0
OTU_438	Bacteria;Proteobacteria;Gammaproteobacteria;Enterobacteriales;Enterobacteriaceae;Klebsiella;Multi-affiliation	0	0	0	0	0	0	0	0	0	0	0	0	0	0	0	0.504132	0.00525707	0	0	0	0.123033	0	0.0109848	0	0.0166049	0.00993937	0	0	0	0.00581531	0.0145688	0.0177794	0	0	0.0248797	0	0.00454133	0	0	0	0	0.0236658	0	0.00531321	0	0	0.0133896	0.00351939
OTU_316	Bacteria;Firmicutes;Clostridia;Clostridiales;Lachnospiraceae;Roseburia;unknown species	0	0	0	0	0	0	0	0	0	0	0	0	0	0	0	0	0	0	0	0	0	0	0	0	0.127304	0	0	0	0	0	0.0509907	0.0177794	0	0	0	0	0.00454133	0.0143561	0	0	0	0	0	0	0	0.0228561	0	0
OTU_539	Bacteria;Firmicutes;Clostridia;Clostridiales;Lachnospiraceae;Blautia;unknown species	0	0.00621079	0.00370865	0	0.0102512	0	0	0.00687096	0	0.00731261	0	0.00449883	0.0495311	0.0145064	0.116757	0	0.00525707	0.0563666	0.0210228	0.024959	0	0.0110497	0.0164772	0.0418285	0.00553495	0.00496968	0	0	0	0.0174459	0	0.00888968	0.0372884	0	0	0.00632351	0	0.0239269	0.00875733	0.00726744	0	0.0118329	0.0196683	0.0212529	0	0.0182849	0.0133896	0.0316745
OTU_326	Bacteria;Firmicutes;Clostridia;Clostridiales;Lachnospiraceae;[Ruminococcus] torques group;unknown species	0	0	0	0	0	0	0	0	0	0.0585009	0	0	0	0	0	0	0	0	0.0105114	0	0	0	0	0	0.0166049	0.0198787	0.062349	0.0328911	0.071053	0	0.0291375	0.0755623	0.00745768	0.00728544	0	0.00632351	0.0181653	0.0669953	0	0	0.0705617	0.0473317	0.0524487	0.0690718	0.0492888	0	0.0468635	0.0105582
OTU_346	Bacteria;Firmicutes;Clostridia;Clostridiales;Ruminococcaceae;Ruminococcaceae UCG-014;unknown species	0	0	0	0	0	0	0	0	0	0	0	0	0	0	0	0	0	0	0	0	0	0	0	0	0.0166049	0.168969	0.062349	0.115119	0.135001	0	0	0.026669	0	0.0437127	0.0497595	0	0.0363306	0.0574245	0	0	0	0	0.0917852	0	0	0	0	0
OTU_414	Bacteria;Firmicutes;Clostridia;Clostridiales;Ruminococcaceae;Flavonifractor;unknown species	0.00407731	0	0	0	0.00512558	0.0112644	0.0122948	0.0137419	0.0158019	0.0219378	0.0123411	0.0134965	0	0.00725321	0.00934056	0	0	0.00563666	0.0105114	0.00713114	0	0	0	0	0.0221398	0.00993937	0	0.0164456	0.0142106	0.0639684	0	0.00444484	0.022373	0.0218563	0	0.0442646	0.027248	0.0287123	0.00437867	0.0581395	0.0493932	0	0.00655609	0.0265661	0.00704126	0.0639971	0.0133896	0.00703878
OTU_443	Bacteria;Firmicutes;Clostridia;Clostridiales;Lachnospiraceae;Sellimonas;unknown species	0.00815461	0.00621079	0	0.028136	0.0153767	0.00563222	0.0307371	0.0137419	0.0105346	0.00731261	0.0246822	0.00899766	0.0231145	0.0145064	0.00934056	0.0155917	0	0.00563666	0	0	0	0.00552486	0.0384468	0	0	0.0248484	0.00779362	0.0328911	0	0.0523378	0.0218531	0.0177794	0.0522037	0	0.0165865	0.012647	0.00908265	0.00957075	0.052544	0.0145349	0.00705617	0	0	0.00531321	0.0211238	0.00457122	0.0133896	0
OTU_330	Bacteria;Firmicutes;Clostridia;Clostridiales;Ruminococcaceae;[Eubacterium] coprostanoligenes group;unknown species	0	0	0	0	0	0	0	0	0	0	0	0	0	0	0.0233514	0	0	0.0732766	0.0630683	0.0178279	0	0	0.00549239	0.0179265	0	0	0	0	0	0	0	0	0	0	0	0	0	0	0	0.0290698	0.0776178	0.0236658	0.0196683	0.0425057	0.0492888	0.0319985	0	0.00351939
OTU_639	Bacteria;Firmicutes;Clostridia;Clostridiales;Lachnospiraceae;Eisenbergiella;unknown species	0	0	0	0	0	0	0.00614742	0.0343548	0.0210693	0	0	0	0.00330207	0.0145064	0	0	0	0	0	0	0	0	0	0	0.00553495	0	0.0155872	0.0493367	0.0852636	0.0348918	0.0145688	0.0133345	0.00745768	0.0582835	0.00829325	0.0442646	0.0544959	0.0526391	0.091952	0.00726744	0.0352808	0	0	0.00531321	0	0.0457122	0	0.00351939
OTU_681	Bacteria;Firmicutes;Clostridia;Clostridiales;Ruminococcaceae;Subdoligranulum;unknown species	0	0	0	0	0	0	0	0	0	0.329068	0	0	0.00660415	0	0	0	0	0	0	0	0	0	0	0	0	0.0198787	0.101317	0.0219274	0	0.0407071	0.00728438	0.0622278	0.149154	0	0	0.0442646	0.0544959	0.00957075	0.00875733	0	0	0	0	0	0	0	0	0
OTU_310	Bacteria;Firmicutes;Clostridia;Clostridiales;Lachnospiraceae;[Ruminococcus] torques group;Multi-affiliation	0	0.0434756	0.0667557	0	0	0	0.00614742	0	0	0.0219378	0	0.121468	0.00660415	0	0.00467028	0	0	0	0.00525569	0	0.0712297	0	0	0.0059755	0.00553495	0.0397575	0.00779362	0.00548186	0.0071053	0.0174459	0.00728438	0.0222242	0.0149154	0.00728544	0	0.0505881	0	0.0430684	0.013136	0.0290698	0	0.0236658	0.00655609	0.0106264	0	0	0.00669478	0.00703878
OTU_339	Bacteria;Firmicutes;Clostridia;Clostridiales;Ruminococcaceae;Papillibacter;unknown species	0	0	0	0	0	0	0	0	0	0	0	0	0	0	0	0	0	0	0	0	0	0	0	0	0.00553495	0.00993937	0.0389681	0.00548186	0.0213159	0.0116306	0.0145688	0.0133345	0.022373	0.0145709	0.0165865	0.0189705	0.00454133	0.0191415	0.00875733	0.0508721	0.0211685	0	0.0327804	0.0265661	0	0.0182849	0.0200844	0.0281551
OTU_642	Bacteria;Firmicutes;Clostridia;Clostridiales;Lachnospiraceae;unknown genus;unknown species	0.0163092	0	0.00370865	0.0328253	0.0307535	0.00563222	0	0.0206129	0.0263366	0.0219378	0.0617055	0.00449883	0.046229	0.0217596	0.00934056	0	0	0	0	0.0213934	0	0	0	0.023902	0.00553495	0.00993937	0.0155872	0	0	0.0116306	0	0.0133345	0.00745768	0.0291418	0.00829325	0.00632351	0.00454133	0.0143561	0.00437867	0.00726744	0.0211685	0.0946634	0.0131122	0.00531321	0	0	0.0334739	0
OTU_343	Bacteria;Firmicutes;Erysipelotrichia;Erysipelotrichales;Erysipelotrichaceae;unknown genus;unknown species	0	0	0	0	0	0	0	0.00687096	0.00526732	0	0	0	0.046229	0.036266	0	0	0	0	0	0	0	0	0	0	0.0498146	0.114303	0.148079	0.0603004	0	0	0.0509907	0.0755623	0	0.0291418	0.0248797	0	0.027248	0.0239269	0	0	0	0	0	0	0	0	0	0
OTU_776	Bacteria;Firmicutes;Clostridia;Clostridiales;Lachnospiraceae;Fusicatenibacter;unknown species	0	0.00621079	0.00370865	0	0.0307535	0	0	0.0274839	0.00526732	0	0	0.0179953	0.00330207	0.0145064	0	0	0	0.03382	0.0157671	0.00713114	0.0582788	0.0718232	0	0.011951	0.00553495	0.00993937	0	0.0109637	0	0.0639684	0.0218531	0.00888968	0.0149154	0.0364272	0	0	0	0.0143561	0	0.0218023	0.00705617	0	0.00655609	0	0.00704126	0	0.0267791	0.0281551
OTU_394	Bacteria;Firmicutes;Clostridia;Clostridiales;Lachnospiraceae;Multi-affiliation;Multi-affiliation	0.0285411	0	0	0.0375147	0.0307535	0.0619544	0.0184422	0.0549677	0.0474058	0.0292505	0.0185117	0.0134965	0.00330207	0.0217596	0	0	0	0	0	0	0	0	0	0	0.0110699	0	0.0389681	0.00548186	0.0213159	0.00581531	0.00728438	0	0.00745768	0	0	0.025294	0.00908265	0.00478538	0.013136	0.0363372	0.00705617	0.0591646	0.00655609	0.0159396	0	0.0274273	0.00669478	0
OTU_496	Bacteria;Firmicutes;Clostridia;Clostridiales;Ruminococcaceae;Ruminiclostridium;unknown species	0.00815461	0	0.00370865	0.00937866	0.0205023	0	0.0614742	0.0893225	0.0210693	0.00731261	0.0246822	0	0.0825518	0.0435193	0	0	0	0	0.0105114	0.0178279	0	0	0	0	0.0110699	0	0.00779362	0.00548186	0.0071053	0.00581531	0	0.00444484	0.00745768	0.00728544	0	0.012647	0.00454133	0	0	0	0.0282247	0	0.0393365	0.00531321	0.00704126	0.00914244	0.0334739	0.00703878
OTU_644	Bacteria;Firmicutes;Clostridia;Clostridiales;Ruminococcaceae;[Eubacterium] coprostanoligenes group;unknown species	0	0	0	0	0	0	0	0	0	0.00731261	0	0	0.00330207	0	0	0	0	0	0	0	0	0	0	0	0.00553495	0.0646059	0.00779362	0.0493367	0.0284212	0.0407071	0	0.0577829	0.0522037	0	0.0414662	0.0569116	0.0726612	0.076566	0.0613013	0	0	0	0	0	0	0.0228561	0	0.00351939
OTU_398	Bacteria;Firmicutes;Clostridia;Clostridiales;Lachnospiraceae;Multi-affiliation;Multi-affiliation	0	0	0	0	0	0	0	0	0	0	0	0	0	0	0	0	0	0	0	0	0	0	0	0	0	0	0	0	0	0	0	0	0	0	0	0	0	0	0	0.0290698	0.119955	0.0828304	0	0.100951	0	0.0365698	0.120506	0
OTU_595	Bacteria;Firmicutes;Clostridia;Clostridiales;Lachnospiraceae;unknown genus;Multi-affiliation	0	0	0	0	0.0102512	0.0168966	0	0	0	0.00731261	0	0.0404895	0	0.00725321	0.00467028	0	0	0	0	0.0285246	0.22664	0.0331492	0	0.0537795	0	0.00496968	0.0155872	0	0	0.0232612	0	0	0.0298307	0	0.0165865	0.012647	0	0	0	0.0218023	0.00705617	0.0236658	0.0196683	0.0106264	0	0	0.0133896	0.0105582
OTU_336	Bacteria;Firmicutes;Clostridia;Clostridiales;Lachnospiraceae;Multi-affiliation;Multi-affiliation	0.00815461	0.00621079	0.00370865	0.0515826	0.0102512	0.0281611	0.0307371	0.0274839	0.0158019	0.0292505	0.0925583	0.0134965	0.0330207	0.0145064	0.00467028	0	0	0.0112733	0.0210228	0.00713114	0	0	0	0.035853	0	0	0.00779362	0	0	0.0116306	0	0	0.00745768	0	0	0.00632351	0	0	0	0.00726744	0.0141123	0	0.0262243	0.0265661	0	0.00914244	0	0.00351939
OTU_665	Bacteria;Firmicutes;Clostridia;Clostridiales;Ruminococcaceae;unknown genus;unknown species	0	0	0	0	0	0	0	0	0	0	0	0	0	0	0	0	0	0	0	0	0	0	0	0	0	0.00496968	0	0	0	0	0	0	0.32068	0	0	0	0.340599	0	0	0	0	0	0	0	0	0	0	0
OTU_382	Bacteria;Firmicutes;Bacilli;Lactobacillales;Leuconostocaceae;Weissella;Multi-affiliation	0	0	0	0	0	0	0.00614742	0.00687096	0	0	0	0	0.0132083	0	0	0	0.00525707	0	0	0.00713114	0	0.00552486	0.00549239	0.0418285	0.00553495	0	0.00779362	0	0	0.00581531	0.00728438	0	0.0596614	0	0.0580527	0.0316176	0	0	0.0175147	0	0	0.0118329	0	0.0318793	0.0422476	0.00457122	0.0267791	0.00703878
OTU_344	Bacteria;Firmicutes;Clostridia;Clostridiales;Ruminococcaceae;unknown genus;unknown species	0	0	0	0	0	0	0	0	0	0	0	0	0	0	0	0	0	0	0	0	0	0	0	0	0.0166049	0.0596362	0.109111	0.00548186	0.10658	0	0.152972	0.0222242	0	0.109282	0.116105	0	0.0227066	0.0574245	0	0	0	0	0	0	0	0	0	0
OTU_358	Bacteria;Firmicutes;Clostridia;Clostridiales;Ruminococcaceae;unknown genus;unknown species	0	0	0	0	0	0	0	0	0	0	0	0	0	0	0	0	0	0	0	0	0	0	0	0	0	0.0149091	0	0	0	0	0	0.00888968	0	0.00728544	0	0	0	0.00478538	0	0.0944767	0	0	0.0262243	0.0584454	0	0.0319985	0.113811	0.0316745
OTU_614	Bacteria;Firmicutes;Clostridia;Clostridiales;Lachnospiraceae;Lachnoclostridium;unknown species	0	0.0248432	0	0	0.0256279	0.0394255	0.0245897	0	0.00526732	0.00731261	0.0123411	0.0404895	0	0	0	0	0.0420566	0.00563666	0.0525569	0.0178279	0.0323771	0.0552486	0	0	0	0	0	0	0	0	0	0	0	0	0	0	0.00454133	0.00957075	0	0.0508721	0	0	0.0196683	0.00531321	0	0.00914244	0.0334739	0.0246357
OTU_351	Bacteria;Firmicutes;Clostridia;Clostridiales;Ruminococcaceae;Ruminococcaceae UCG-010;unknown species	0	0	0	0	0	0	0	0	0	0	0	0	0	0	0	0	0	0	0	0	0	0	0	0	0	0	0	0	0	0	0	0	0	0	0	0	0	0	0	0.0799419	0.0776178	0	0.0393365	0.0371925	0	0.0502834	0	0
OTU_375	Bacteria;Firmicutes;Clostridia;Clostridiales;Ruminococcaceae;Ruminococcaceae UCG-014;unknown species	0	0	0	0	0	0	0	0	0	0	0	0	0	0	0	0	0	0	0	0	0	0	0	0	0.0498146	0.0745453	0.148079	0.00548186	0	0	0	0.0133345	0	0.0509981	0.0580527	0.00632351	0.0363306	0.0957075	0.0963307	0	0	0	0	0	0	0	0	0
OTU_618	Bacteria;Firmicutes;Clostridia;Clostridiales;Lachnospiraceae;unknown genus;unknown species	0	0	0	0	0.0205023	0.0281611	0	0.0137419	0	0.00731261	0	0.0314918	0.00330207	0	0.00934056	0	0	0	0	0.0320901	0.161886	0.0220994	0	0.0418285	0	0.00993937	0.0155872	0	0	0.0116306	0.00728438	0	0.0149154	0	0	0.012647	0.00454133	0.00478538	0	0.00726744	0.0211685	0.0709975	0.00655609	0.0212529	0	0	0.00669478	0
OTU_783	Bacteria;Firmicutes;Clostridia;Clostridiales;Lachnospiraceae;[Eubacterium] ventriosum group;unknown species	0	0	0	0	0	0	0	0	0	0	0	0	0	0	0	0	0	0	0	0.0392213	0.0129509	0	0	0.0059755	0	0.00496968	0.00779362	0	0.0071053	0.0116306	0.00728438	0.00444484	0.0149154	0.0218563	0	0	0.00454133	0.0191415	0.013136	0.0218023	0.0352808	0.0118329	0.00655609	0.0531321	0.00704126	0.041141	0.0669478	0.0140776
OTU_380	Bacteria;Firmicutes;Clostridia;Clostridiales;Lachnospiraceae;Blautia;unknown species	0	0	0	0	0	0	0	0	0	0.0438757	0	0	0	0	0	0	0	0	0	0	0	0	0	0	0.0110699	0.0397575	0.00779362	0	0.0071053	0.0232612	0.0145688	0.0311139	0.0372884	0	0	0.012647	0.00908265	0.00957075	0.0306507	0.0218023	0.00705617	0	0.0131122	0.0159396	0.00704126	0.0228561	0.00669478	0.00703878
OTU_693	Bacteria;Firmicutes;Clostridia;Clostridiales;Lachnospiraceae;GCA-900066575;unknown species	0.0407731	0	0.0296692	0.0234467	0.0102512	0	0.00614742	0	0.00526732	0	0.00617055	0.00449883	0.00330207	0	0	0	0	0	0	0.00713114	0	0	0	0	0.0276748	0.00496968	0.00779362	0	0.0284212	0.0232612	0	0	0.0298307	0.0145709	0.00829325	0	0.00454133	0	0.00875733	0.0363372	0.0352808	0.0118329	0.00655609	0.0106264	0	0.0365698	0.0334739	0.00351939
OTU_347	Bacteria;Firmicutes;Clostridia;Clostridiales;Ruminococcaceae;Ruminococcaceae UCG-014;unknown species	0	0	0	0	0	0	0	0	0	0	0	0	0	0	0	0	0	0	0	0	0	0	0	0	0.0332097	0.0546665	0.210428	0.00548186	0	0	0	0.0177794	0.00745768	0.0437127	0.00829325	0.012647	0.0317893	0.0861368	0.091952	0	0	0	0	0	0	0	0	0
OTU_385	Bacteria;Firmicutes;Clostridia;Clostridiales;Ruminococcaceae;unknown genus;unknown species	0	0	0	0	0	0	0	0	0	0.00731261	0	0	0	0	0	0	0	0	0	0	0	0	0	0	0.0774893	0.0248484	0.0155872	0.0219274	0.0213159	0	0.0291375	0.026669	0.0522037	0.101996	0.066346	0	0.0454133	0.0909221	0.0306507	0	0	0	0	0	0	0	0	0
OTU_387	Bacteria;Firmicutes;Clostridia;Clostridiales;Lachnospiraceae;GCA-900066575;unknown species	0	0	0	0	0	0	0	0	0	0	0	0	0	0	0	0	0	0	0	0	0	0	0	0	0.0664194	0.0248484	0	0.0219274	0.0071053	0.139567	0.0364219	0.00888968	0.0298307	0.0582835	0.124399	0.0189705	0.0590372	0.0239269	0.013136	0	0	0	0	0	0	0	0	0
OTU_416	Bacteria;Firmicutes;Clostridia;Clostridiales;Lachnospiraceae;Eisenbergiella;unknown species	0	0	0	0	0.0205023	0.0675866	0.0307371	0	0.0210693	0.0146252	0	0.00899766	0.00330207	0	0.00467028	0	0	0	0	0.0213934	0	0.00552486	0	0.011951	0.00553495	0	0.0233809	0	0.0142106	0.0174459	0	0	0	0.00728544	0.00829325	0	0.00908265	0.0191415	0.013136	0.0145349	0.042337	0.0354988	0	0.0531321	0.00704126	0	0.0133896	0.00351939
OTU_406	Bacteria;Firmicutes;Clostridia;Clostridiales;Ruminococcaceae;unknown genus;unknown species	0	0	0	0	0.00512558	0	0	0.00687096	0.00526732	0.0219378	0	0	0	0	0	0	0	0	0	0	0	0	0	0	0.0110699	0.0149091	0.00779362	0.0438548	0	0.0465224	0	0.00888968	0.0372884	0.0218563	0.0165865	0.012647	0	0.00957075	0	0.0145349	0.0141123	0.0118329	0.0262243	0	0.00704126	0.082282	0.0133896	0
OTU_381	Bacteria;Firmicutes;Bacilli;Bacillales;Staphylococcaceae;Staphylococcus;Multi-affiliation	0	0	0.0222519	0	0	0.00563222	0.0245897	0.0480967	0.0105346	0	0.00617055	0.00449883	0.042927	0.0435193	0	0	0.00525707	0	0	0	0	0	0	0	0.00553495	0.0496968	0.0155872	0.0164456	0.0213159	0.00581531	0.00728438	0.026669	0.00745768	0.0218563	0.0414662	0.0316176	0.013624	0	0.00875733	0	0	0	0	0	0	0	0	0.00703878
OTU_425	Bacteria;Firmicutes;Clostridia;Clostridiales;Lachnospiraceae;unknown genus;unknown species	0.0366958	0	0	0.056272	0.138391	0.0337933	0.0307371	0.109935	0.0421385	0.0219378	0.00617055	0.00449883	0.00660415	0	0	0	0	0	0	0.0106967	0	0	0	0	0	0	0	0.0164456	0	0	0	0	0	0.00728544	0	0	0	0	0	0	0	0	0	0	0	0	0	0
OTU_466	Bacteria;Firmicutes;Clostridia;Clostridiales;Lachnospiraceae;Multi-affiliation;Multi-affiliation	0.0366958	0	0	0	0.035879	0.0450577	0.0307371	0.00687096	0.0790097	0.0146252	0	0.0224942	0.00330207	0.036266	0.00467028	0	0.00525707	0.01691	0.0157671	0	0.00647543	0	0.00549239	0.0059755	0	0	0	0	0.0142106	0	0	0	0	0	0	0	0	0	0	0	0	0	0	0	0.0492888	0	0	0.0105582
OTU_488	Bacteria;Firmicutes;Clostridia;Clostridiales;Lachnospiraceae;[Ruminococcus] torques group;metagenome	0	0.0434756	0.0370865	0	0	0	0	0	0	0.0146252	0.00617055	0.103473	0.0132083	0	0	0	0	0.00563666	0.00525569	0	0	0	0	0	0.0110699	0.00496968	0.0233809	0.00548186	0	0.0174459	0	0.00888968	0	0.0291418	0	0.0189705	0	0.0526391	0.00437867	0.0363372	0.00705617	0.0118329	0.0262243	0.00531321	0.00704126	0	0.00669478	0.0105582
OTU_497	Bacteria;Firmicutes;Clostridia;Clostridiales;Lachnospiraceae;Blautia;unknown species	0	0	0	0	0	0	0	0	0	0	0	0	0	0	0	0.192298	0	0	0	0	0	0	0.280112	0	0	0	0	0	0	0	0	0	0	0	0	0	0	0	0	0	0	0	0.00655609	0	0.0704126	0	0	0
OTU_399	Bacteria;Firmicutes;Clostridia;Clostridiales;Lachnospiraceae;Blautia;unknown species	0	0	0	0	0	0	0	0	0	0.00731261	0	0	0	0	0	0	0	0	0	0	0	0	0	0	0.0221398	0	0	0.0109637	0.0355265	0	0	0.0222242	0.0447461	0.0291418	0	0.012647	0.027248	0.00957075	0.00875733	0.0218023	0.0211685	0.0236658	0.0196683	0.0106264	0.0140825	0.0182849	0.0200844	0.017597
OTU_454	Bacteria;Firmicutes;Clostridia;Clostridiales;Christensenellaceae;Christensenellaceae R-7 group;unknown species	0	0	0	0	0	0	0	0	0	0.00731261	0	0	0	0	0	0	0	0	0	0	0	0	0	0	0	0	0.00779362	0.00548186	0.0284212	0	0.0145688	0.0222242	0.00745768	0.00728544	0.0165865	0.00632351	0.00454133	0.00957075	0.013136	0.00726744	0.0352808	0.0473317	0.0262243	0.0159396	0	0.100567	0.0200844	0
OTU_470	Bacteria;Actinobacteria;Actinobacteria;Corynebacteriales;Corynebacteriaceae;Corynebacterium 1;Multi-affiliation	0	0	0	0	0	0	0	0	0	0	0	0	0	0	0	0	0	0	0	0.00356557	0.00647543	0.0165746	0	0	0	0.00496968	0.00779362	0	0	0	0	0	0.00745768	0.0145709	0	0.00632351	0	0	0.00437867	0.0363372	0.0493932	0.0354988	0.0327804	0.0159396	0.0140825	0.0274273	0.0200844	0.0246357
OTU_441	Bacteria;Firmicutes;Clostridia;Clostridiales;Lachnospiraceae;Lachnoclostridium;Multi-affiliation	0.0203865	0.0186324	0.0185432	0.00937866	0.0153767	0.0112644	0.0184422	0.00687096	0.0158019	0.0365631	0	0.0224942	0.0264166	0.00725321	0.00934056	0	0.0315424	0	0.00525569	0.00713114	0	0	0.00549239	0	0.00553495	0.00496968	0	0.00548186	0.0142106	0.0116306	0	0.00888968	0.00745768	0	0	0.00632351	0.027248	0.00957075	0	0	0	0.0118329	0	0.0212529	0	0.00914244	0	0
OTU_556	Bacteria;Firmicutes;Clostridia;Clostridiales;Lachnospiraceae;[Ruminococcus] torques group;unknown species	0	0	0	0	0	0	0	0	0	0	0	0	0	0	0.00467028	0.197495	0	0	0	0	0	0	0.25265	0	0	0	0	0	0	0	0	0	0	0	0	0	0	0	0	0	0	0	0.00655609	0	0.0633714	0	0	0
OTU_579	Bacteria;Firmicutes;Clostridia;Clostridiales;Lachnospiraceae;[Ruminococcus] torques group;unknown species	0	0	0.0074173	0	0.00512558	0	0	0.0137419	0	0.0146252	0.0493644	0.00449883	0.0231145	0.00725321	0.00934056	0	0.0157712	0.0112733	0.00525569	0.0106967	0.0129509	0.0276243	0	0.035853	0	0.00496968	0	0.00548186	0.0071053	0.0174459	0.00728438	0.0133345	0	0.0145709	0	0	0.00454133	0.0191415	0	0	0.00705617	0.0354988	0.00655609	0.00531321	0.00704126	0.0228561	0.00669478	0.0140776
OTU_722	Bacteria;Firmicutes;Clostridia;Clostridiales;Lachnospiraceae;Fusicatenibacter;unknown species	0	0	0	0	0.00512558	0.00563222	0.0184422	0.0412258	0	0	0.00617055	0	0.0231145	0.0290128	0.00467028	0	0	0.03382	0.0105114	0.0142623	0.0194263	0.0165746	0	0.035853	0.0442796	0.00993937	0.0155872	0.00548186	0	0	0.0145688	0	0.00745768	0.0364272	0.0165865	0	0	0.00478538	0	0.0145349	0.0211685	0	0.00655609	0.0106264	0	0.00457122	0.00669478	0.0140776
OTU_393	Bacteria;Firmicutes;Clostridia;Clostridiales;Ruminococcaceae;[Eubacterium] coprostanoligenes group;unknown species	0.0244638	0.00621079	0.00370865	0.0656506	0.0153767	0.0394255	0.0184422	0.0480967	0.0210693	0.0292505	0.0370233	0.00899766	0.0198124	0.0217596	0	0	0	0	0	0	0	0	0	0	0.0166049	0	0.0311745	0	0.0071053	0	0	0.00444484	0.0149154	0.0218563	0.0165865	0.00632351	0.00908265	0.0239269	0.013136	0	0	0	0	0	0	0	0	0
OTU_525	Bacteria;Firmicutes;Clostridia;Clostridiales;Lachnospiraceae;CHKCI001;unknown species	0.0163092	0.0124216	0	0	0.0102512	0.0112644	0.0245897	0.0137419	0.0210693	0.0146252	0.00617055	0.0134965	0.0132083	0.0217596	0.00934056	0	0	0	0.00525569	0.00713114	0.0323771	0.0110497	0	0	0	0.0298181	0.0389681	0.00548186	0.0071053	0.0116306	0.0145688	0	0.022373	0.00728544	0	0	0.013624	0.0239269	0.00875733	0.0145349	0	0	0	0.0106264	0	0.0274273	0	0.00351939
OTU_601	Bacteria;Firmicutes;Clostridia;Clostridiales;Ruminococcaceae;Ruminiclostridium 9;unknown species	0.00815461	0	0	0	0.0205023	0.0225289	0	0.00687096	0.0105346	0	0	0	0.00660415	0	0	0	0	0	0.00525569	0.00356557	0.0129509	0	0	0	0.0221398	0.00496968	0.00779362	0.00548186	0.0142106	0.075599	0	0.0133345	0.0149154	0	0	0.0442646	0.00454133	0.0191415	0.0175147	0.0218023	0	0.0118329	0	0.0106264	0	0.0365698	0.00669478	0
OTU_687	Bacteria;Firmicutes;Clostridia;Clostridiales;Ruminococcaceae;Negativibacillus;unknown species	0	0	0	0	0.00512558	0.00563222	0	0.00687096	0	0.00731261	0	0.00449883	0	0	0.00934056	0	0.00525707	0.00563666	0	0.0178279	0	0.00552486	0	0	0.0110699	0.00993937	0.0311745	0	0	0	0.0145688	0.0311139	0.0372884	0	0.00829325	0.00632351	0.013624	0.0334976	0.00437867	0.0218023	0.042337	0.0354988	0.0196683	0.0106264	0	0.0182849	0.0267791	0.00703878
OTU_628	Bacteria;Firmicutes;Clostridia;Clostridiales;Lachnospiraceae;unknown genus;unknown species	0	0	0	0	0	0	0	0.00687096	0	0	0	0	0.00660415	0.00725321	0.00467028	0	0	0.00563666	0.00525569	0.00713114	0.0129509	0.00552486	0.203219	0.011951	0.00553495	0	0.0155872	0	0.0142106	0	0	0.00444484	0	0.00728544	0	0	0	0	0	0	0	0.0118329	0	0	0.0352063	0	0.0267791	0.0211164
OTU_439	Bacteria;Firmicutes;Clostridia;Clostridiales;Lachnospiraceae;Lachnospiraceae FE2018 group;unknown species	0	0	0	0	0	0	0	0	0	0.0658135	0	0	0	0	0	0	0	0	0	0	0	0	0	0	0.0498146	0.0894543	0	0	0.0142106	0	0.00728438	0.0444484	0.0596614	0	0.0580527	0.0379411	0.027248	0.038283	0.0306507	0	0	0	0	0	0	0	0	0
OTU_412	Bacteria;Firmicutes;Clostridia;Clostridiales;Ruminococcaceae;Ruminiclostridium;unknown species	0	0	0	0	0	0	0	0	0	0.0146252	0	0	0	0	0	0	0	0	0	0	0	0	0	0	0.0442796	0.00496968	0.0233809	0.0219274	0.0142106	0.00581531	0	0.00444484	0.0149154	0.0509981	0	0.00632351	0.013624	0.0191415	0.0175147	0	0	0	0	0	0	0.0365698	0.0468635	0.017597
OTU_390	Bacteria;Firmicutes;Erysipelotrichia;Erysipelotrichales;Erysipelotrichaceae;unknown genus;Clostridiales bacterium 60-7e	0	0	0	0	0	0	0	0	0	0.0146252	0	0	0	0	0.0140108	0	0.0420566	0.03382	0.0367898	0	0	0.0110497	0	0.023902	0	0	0	0	0.0071053	0	0	0	0.00745768	0	0	0	0	0	0.00437867	0.0145349	0.00705617	0.0354988	0.0590048	0	0	0.0137137	0.0133896	0.0598297
OTU_518	Bacteria;Firmicutes;Clostridia;Clostridiales;Ruminococcaceae;Ruminococcus 1;unknown species	0	0	0	0	0	0	0	0	0	0	0	0	0	0	0	0	0	0	0	0	0	0	0	0	0	0.0447272	0	0.00548186	0.0071053	0	0.0582751	0.0488932	0.111865	0.0509981	0.0248797	0.0505881	0.0181653	0.0861368	0.013136	0	0	0	0	0	0	0	0	0
OTU_450	Bacteria;Firmicutes;Clostridia;Clostridiales;Lachnospiraceae;unknown genus;unknown species	0	0	0	0	0	0	0	0	0	0.0146252	0	0	0	0	0	0	0	0	0	0	0	0	0	0	0.0332097	0.00496968	0.0155872	0.00548186	0.0639477	0	0	0.0133345	0.0149154	0.0145709	0.00829325	0	0.013624	0	0	0.0363372	0.0141123	0.0709975	0.00655609	0.0318793	0.0140825	0.0182849	0.0401687	0
OTU_862	Bacteria;Firmicutes;Clostridia;Clostridiales;Ruminococcaceae;Ruminiclostridium 9;Multi-affiliation	0.00407731	0	0.0074173	0.014068	0.00512558	0	0.00614742	0.0343548	0.0105346	0.0146252	0	0.0179953	0.00330207	0	0	0	0	0	0.0105114	0.0106967	0.00647543	0	0	0	0	0.00496968	0.00779362	0	0.0071053	0.0174459	0	0.00444484	0.022373	0.0145709	0	0	0.00454133	0	0.00437867	0.0290698	0	0.0236658	0.0131122	0.00531321	0	0.0319985	0	0
OTU_409	Bacteria;Firmicutes;Clostridia;Clostridiales;Lachnospiraceae;Shuttleworthia;unknown species	0	0.00621079	0	0.00468933	0.00512558	0.0112644	0	0	0	0	0	0.0179953	0	0	0	0	0	0	0	0.0285246	0.135984	0.0441989	0	0.0179265	0	0	0	0	0	0.0348918	0	0	0.0149154	0	0	0	0	0.0143561	0	0.00726744	0.00705617	0.0709975	0.00655609	0.0212529	0	0	0	0.00351939
OTU_430	Bacteria;Firmicutes;Clostridia;Clostridiales;Peptostreptococcaceae;Clostridioides;Multi-affiliation	0	0	0	0	0	0	0	0	0	0	0	0	0.00330207	0	0	0	0	0	0	0	0.505083	0	0	0	0	0	0	0	0	0	0	0	0	0	0	0	0	0	0	0	0	0	0.0393365	0	0	0	0	0
OTU_467	Bacteria;Firmicutes;Clostridia;Clostridiales;Lachnospiraceae;Multi-affiliation;Multi-affiliation	0.00815461	0	0	0.00468933	0.0102512	0	0.0245897	0.00687096	0.0263366	0.0146252	0	0	0.0165104	0.0217596	0	0	0	0	0	0	0	0	0	0	0.00553495	0	0.00779362	0.00548186	0	0	0	0.00444484	0	0	0	0	0	0	0	0.00726744	0.00705617	0.0354988	0	0.00531321	0	0.0777107	0.0133896	0.00351939
OTU_549	Bacteria;Firmicutes;Clostridia;Clostridiales;Lachnospiraceae;Fusicatenibacter;unknown species	0.00407731	0	0	0	0.0256279	0.0112644	0.00614742	0.0687096	0.0105346	0.00731261	0.0185117	0.00899766	0.0990622	0.0217596	0.0140108	0	0	0	0	0.00356557	0	0	0	0	0.0110699	0	0.0233809	0.00548186	0	0	0.00728438	0	0	0.0218563	0	0	0	0.0334976	0	0	0	0	0.00655609	0	0	0	0	0.00351939
OTU_1499	Bacteria;Firmicutes;Clostridia;Clostridiales;Ruminococcaceae;Butyricicoccus;unknown species	0	0	0	0.00468933	0.00512558	0	0	0	0.00526732	0.00731261	0.00617055	0	0.00990622	0	0	0	0	0	0	0	0	0	0	0	0.0332097	0.00993937	0	0.038373	0.0355265	0.0348918	0	0.00888968	0.0671191	0	0.00829325	0.0505881	0.0454133	0.00478538	0.013136	0	0	0	0	0	0	0.0594259	0	0
OTU_401	Bacteria;Actinobacteria;Actinobacteria;Micrococcales;Dermabacteraceae;Brachybacterium;Multi-affiliation	0	0	0	0	0	0	0	0	0	0	0	0	0	0	0	0.00519724	0	0.03382	0.0262784	0.00713114	0.045328	0	0.0109848	0	0	0.00496968	0	0	0	0	0	0.00888968	0	0	0	0	0	0	0.00437867	0	0.0211685	0.0118329	0	0.0425057	0	0.0457122	0.0200844	0
OTU_538	Bacteria;Firmicutes;Clostridia;Clostridiales;Ruminococcaceae;unknown genus;unknown species	0.00407731	0	0.0519211	0.00468933	0.0205023	0.0112644	0	0.00687096	0	0.0146252	0.0123411	0.0134965	0	0.00725321	0	0	0	0	0.00525569	0.00356557	0	0.00552486	0	0	0	0	0.00779362	0	0.0071053	0.0174459	0	0	0	0	0	0.012647	0.00454133	0.00957075	0.00875733	0.0218023	0.0211685	0.0118329	0.0131122	0.0212529	0	0.0137137	0.0200844	0.00351939
OTU_1140	Bacteria;Proteobacteria;Gammaproteobacteria;Enterobacteriales;Enterobacteriaceae;Escherichia-Shigella;Multi-affiliation	0	0	0	0	0	0	0	0.00687096	0.00526732	0	0	0.00449883	0	0	0	0	0	0	0	0	0	0	0	0	0.0830243	0.0298181	0.00779362	0.126083	0	0.0116306	0.0145688	0.0444484	0.00745768	0.0145709	0.0497595	0.00632351	0.00454133	0	0.00437867	0	0.00705617	0	0	0.0106264	0	0	0	0.0140776
OTU_428	Bacteria;Firmicutes;Clostridia;Clostridiales;Ruminococcaceae;unknown genus;unknown species	0.0448504	0.031054	0	0	0.0512558	0.0506899	0.0245897	0.0343548	0.00526732	0	0.00617055	0.0179953	0.046229	0.0290128	0	0	0	0	0	0	0	0	0	0	0	0	0	0	0	0.0348918	0	0	0	0	0	0	0	0	0	0	0	0	0	0.0106264	0	0.00457122	0.00669478	0.00703878
OTU_459	Bacteria;Firmicutes;Clostridia;Clostridiales;Ruminococcaceae;Ruminococcaceae NK4A214 group;unknown species	0	0	0	0	0	0	0	0	0	0	0	0	0	0	0	0	0	0	0	0	0	0	0	0	0	0	0	0	0	0	0	0	0	0	0	0	0	0.0239269	0	0.0581395	0.0635055	0.0354988	0.0131122	0.0318793	0	0.0502834	0	0.00351939
OTU_444	Bacteria;Firmicutes;Clostridia;Clostridiales;Clostridiales vadinBB60 group;unknown genus;unknown species	0	0	0	0	0	0	0	0	0.00526732	0	0	0	0	0	0	0	0	0	0	0.0106967	0	0	0	0	0	0.0248484	0	0	0.0213159	0	0	0.00888968	0.022373	0.0291418	0.0165865	0.0442646	0.0227066	0.00478538	0.026272	0.00726744	0.00705617	0	0.00655609	0.0106264	0.00704126	0.00457122	0.0267791	0.0105582
OTU_827	Bacteria;Firmicutes;Clostridia;Clostridiales;Lachnospiraceae;[Ruminococcus] torques group;metagenome	0	0.0124216	0.0111259	0	0	0	0	0	0	0	0	0.0404895	0	0	0.00467028	0	0	0	0	0	0	0	0	0.011951	0.0166049	0.0347878	0.0155872	0	0	0.00581531	0.00728438	0.0133345	0.00745768	0.0218563	0	0.025294	0	0.0239269	0.00875733	0.0290698	0	0	0.0458926	0.0159396	0.0211238	0	0	0.0246357
OTU_447	Bacteria;Firmicutes;Clostridia;Clostridiales;Ruminococcaceae;unknown genus;Multi-affiliation	0	0	0.0148346	0	0.00512558	0	0	0.00687096	0	0	0	0	0.0297187	0.00725321	0	0	0	0	0	0	0	0.0165746	0	0	0.00553495	0	0	0	0	0	0	0.00444484	0.0149154	0	0	0	0	0	0	0.0290698	0.00705617	0.0118329	0.0327804	0.0159396	0	0.0457122	0.00669478	0.0140776
OTU_464	Bacteria;Firmicutes;Clostridia;Clostridiales;Ruminococcaceae;Oscillibacter;unknown species	0	0	0	0	0	0	0	0	0	0	0	0	0	0	0	0	0.073599	0	0	0	0	0	0	0	0.00553495	0	0	0	0	0	0	0.00444484	0	0	0	0	0	0	0	0.00726744	0.0141123	0.0118329	0	0.0212529	0	0.0228561	0.00669478	0.017597
OTU_509	Bacteria;Firmicutes;Clostridia;Clostridiales;Ruminococcaceae;Oscillibacter;unknown species	0	0.00621079	0	0.0187573	0.00512558	0	0	0.00687096	0	0.0146252	0	0.0314918	0.0165104	0	0	0	0	0	0	0	0	0	0	0	0.00553495	0.00496968	0	0	0.0142106	0	0	0	0.00745768	0.00728544	0.00829325	0	0.00908265	0	0	0.0145349	0.00705617	0	0.0131122	0.0106264	0.0774539	0.0228561	0.0133896	0.00351939
OTU_495	Bacteria;Firmicutes;Clostridia;Clostridiales;Clostridiales vadinBB60 group;unknown genus;unknown species	0	0	0	0	0	0	0	0	0	0	0	0	0	0	0	0	0	0	0	0	0	0	0	0	0	0	0.00779362	0	0	0	0.0509907	0.0800071	0	0.00728544	0.033173	0	0	0.0239269	0	0.00726744	0	0.0591646	0.0196683	0.0106264	0	0.0182849	0.0133896	0.0105582
OTU_1043	Bacteria;Proteobacteria;Gammaproteobacteria;Enterobacteriales;Enterobacteriaceae;Enterobacter;unknown species	0	0	0	0	0.00512558	0	0	0	0	0	0	0	0	0	0.00467028	0.218284	0	0	0	0	0.0194263	0	0	0	0.0110699	0.00496968	0.00779362	0.00548186	0	0.0116306	0.00728438	0.0444484	0.0149154	0	0.0497595	0.025294	0	0	0	0	0	0	0	0	0	0	0	0
OTU_490	Bacteria;Proteobacteria;Gammaproteobacteria;Enterobacteriales;Enterobacteriaceae;Multi-affiliation;Multi-affiliation	0	0	0	0	0	0	0	0	0	0	0	0	0	0	0	0.275453	0	0	0	0	0.0777051	0	0	0	0.0110699	0.00993937	0	0	0	0.00581531	0.00728438	0.00888968	0	0	0.0248797	0	0	0	0	0	0	0	0	0	0	0	0	0
OTU_465	Bacteria;Firmicutes;Clostridia;Clostridiales;Lachnospiraceae;Anaerostipes;Multi-affiliation	0	0	0	0	0	0	0	0	0	0	0	0	0	0	0	0.348215	0	0	0	0	0	0	0.0384468	0	0	0	0	0	0	0	0	0	0	0	0	0	0	0	0	0	0	0	0	0	0	0	0	0
OTU_769	Bacteria;Firmicutes;Clostridia;Clostridiales;Ruminococcaceae;Ruminiclostridium;unknown species	0.0244638	0	0.0185432	0.0328253	0.00512558	0.00563222	0.0245897	0.0755806	0.0474058	0.0146252	0.0308528	0.00899766	0.0132083	0.0145064	0	0	0	0	0	0.00356557	0	0	0	0	0	0	0	0.00548186	0	0.0116306	0	0.00444484	0	0	0	0.00632351	0	0.00478538	0	0	0.0141123	0	0	0.00531321	0	0.00457122	0	0.00351939
OTU_474	Bacteria;Firmicutes;Clostridia;Clostridiales;Ruminococcaceae;Ruminococcaceae UCG-013;unknown species	0	0	0	0	0	0	0	0	0	0	0	0	0	0	0.0186811	0	0.0105141	0	0.0105114	0.0641803	0	0.0110497	0	0.059755	0	0	0	0	0	0	0	0	0	0	0	0	0	0	0	0.00726744	0	0.0354988	0.00655609	0.00531321	0	0.0274273	0.00669478	0.017597
OTU_511	Bacteria;Firmicutes;Erysipelotrichia;Erysipelotrichales;Erysipelotrichaceae;unknown genus;Clostridiales bacterium 60-7e	0	0	0	0	0	0	0	0	0	0.0219378	0	0	0	0	0.0233514	0	0.0630848	0.0225466	0.0105114	0.00356557	0	0.0110497	0	0.023902	0	0	0	0	0	0	0	0	0	0	0	0.00632351	0	0	0	0.00726744	0	0.0236658	0.00655609	0	0	0.00457122	0.00669478	0.080946
OTU_739	Bacteria;Firmicutes;Clostridia;Clostridiales;Ruminococcaceae;Negativibacillus;unknown species	0	0.00621079	0	0	0	0	0.00614742	0	0.0105346	0	0	0	0.00660415	0.00725321	0.0186811	0	0.0105141	0.0112733	0.0157671	0.0178279	0	0	0	0.023902	0.00553495	0	0.00779362	0	0.0071053	0.00581531	0.00728438	0.00444484	0	0	0	0.00632351	0.00908265	0.00957075	0	0	0.0141123	0.0709975	0.00655609	0.0265661	0	0.00914244	0.00669478	0.0105582
OTU_989	Bacteria;Firmicutes;Clostridia;Clostridiales;Ruminococcaceae;Negativibacillus;unknown species	0	0	0	0	0	0	0	0.00687096	0	0	0	0	0.00660415	0	0	0	0	0	0	0	0	0	0	0	0.0332097	0.0149091	0.0155872	0.00548186	0.0213159	0.00581531	0	0.0222242	0.0149154	0.0145709	0.033173	0.012647	0.0363306	0.0143561	0.0350293	0	0.0211685	0	0	0.00531321	0	0.0182849	0.00669478	0.0140776
OTU_505	Bacteria;Firmicutes;Clostridia;Clostridiales;Lachnospiraceae;Eisenbergiella;unknown species	0.00407731	0	0	0	0	0	0	0	0.0105346	0	0	0	0	0	0	0	0	0	0	0	0	0	0	0	0	0	0	0.00548186	0	0	0	0	0	0.0145709	0	0.012647	0	0	0	0.130814	0.00705617	0	0.00655609	0.074385	0	0.0274273	0	0.00351939
OTU_540	Bacteria;Firmicutes;Clostridia;Clostridiales;Ruminococcaceae;Ruminiclostridium 5;unknown species	0	0	0	0	0	0	0	0	0	0	0	0	0	0	0	0	0	0	0	0	0	0	0	0	0	0	0	0	0	0	0	0	0.522037	0	0	0	0	0	0	0	0	0	0	0	0	0	0	0
OTU_484	Bacteria;Firmicutes;Clostridia;Clostridiales;Lachnospiraceae;Marvinbryantia;unknown species	0	0	0	0	0	0	0	0	0	0.00731261	0	0	0	0	0	0	0	0	0	0	0	0	0	0	0	0	0	0	0	0.0465224	0	0.00444484	0	0	0.0248797	0.012647	0.158946	0.0574245	0	0	0	0	0	0.0159396	0	0.0137137	0.00669478	0
OTU_585	Bacteria;Firmicutes;Clostridia;Clostridiales;Ruminococcaceae;unknown genus;metagenome	0	0	0.0111259	0	0	0	0	0	0.00526732	0	0.00617055	0.00449883	0	0	0.0513731	0	0	0.01691	0.00525569	0.0356557	0	0.00552486	0	0.023902	0	0.0149091	0.00779362	0	0.0071053	0	0	0.00888968	0	0	0.0165865	0	0	0.0334976	0.00437867	0	0.0141123	0	0.0131122	0.0106264	0	0	0	0.00351939
OTU_569	Bacteria;Firmicutes;Clostridia;Clostridiales;Ruminococcaceae;unknown genus;unknown species	0	0	0	0	0	0	0	0	0	0	0	0	0	0	0	0	0	0	0	0	0	0	0	0	0.00553495	0.0198787	0	0	0.0213159	0	0.0145688	0.0177794	0.0149154	0.0145709	0	0.00632351	0.0181653	0.00957075	0.00875733	0.0145349	0	0.0236658	0	0.0159396	0	0.041141	0	0
OTU_552	Bacteria;Firmicutes;Clostridia;Clostridiales;Lachnospiraceae;unknown genus;unknown species	0	0.0124216	0.00370865	0	0	0	0	0.00687096	0.0158019	0	0	0.00449883	0	0.0145064	0.0186811	0	0	0	0	0	0.15541	0.00552486	0	0	0	0	0	0	0	0.00581531	0.00728438	0.00444484	0.00745768	0	0	0.0189705	0.00908265	0.00957075	0	0	0	0.0118329	0.00655609	0.00531321	0	0.0228561	0.0200844	0
OTU_507	Bacteria;Firmicutes;Clostridia;Clostridiales;Ruminococcaceae;Ruminococcaceae UCG-013;unknown species	0.0489277	0	0.0259605	0.0234467	0.0102512	0.0168966	0.0368845	0.0137419	0	0.00731261	0.00617055	0.00899766	0.0132083	0.0652789	0	0	0	0	0	0	0	0	0	0	0	0	0.00779362	0	0.0071053	0	0	0	0.022373	0	0	0	0.0181653	0.00478538	0	0	0	0	0	0	0	0	0	0
OTU_530	Bacteria;Firmicutes;Clostridia;Clostridiales;Lachnospiraceae;Lachnoclostridium;unknown species	0	0	0	0	0	0	0	0	0	0.102377	0	0	0	0	0	0	0	0	0	0	0	0	0	0	0.0221398	0.00993937	0.0233809	0.0109637	0.0213159	0	0.0145688	0.00444484	0.0149154	0.00728544	0.0497595	0.012647	0.0317893	0.0191415	0	0	0.0282247	0	0	0	0.0492888	0	0	0
OTU_699	Bacteria;Firmicutes;Clostridia;Clostridiales;Lachnospiraceae;unknown genus;unknown species	0	0	0	0	0.0153767	0.0225289	0	0	0	0	0	0.026993	0	0	0	0.00519724	0	0	0	0.0106967	0	0.00552486	0	0	0.00553495	0.00496968	0	0.00548186	0	0.0116306	0.00728438	0.00444484	0.00745768	0	0.00829325	0	0	0.00478538	0	0.0145349	0.0352808	0.0236658	0.0131122	0.0159396	0.00704126	0.00457122	0.0200844	0.0140776
OTU_536	Bacteria;Firmicutes;Clostridia;Clostridiales;Lachnospiraceae;unknown genus;unknown species	0	0	0	0	0	0	0	0	0	0	0	0	0	0	0	0	0	0	0	0	0	0	0	0	0.0221398	0.0198787	0.0155872	0.0219274	0.0355265	0	0.0218531	0.0577829	0.022373	0.0145709	0.0912257	0.0505881	0.00454133	0	0.013136	0	0	0	0	0	0	0	0	0
OTU_594	Bacteria;Firmicutes;Clostridia;Clostridiales;Lachnospiraceae;Multi-affiliation;Multi-affiliation	0.00407731	0	0.0259605	0.042204	0.0256279	0.00563222	0.00614742	0.0206129	0.00526732	0	0.0123411	0	0	0	0.00467028	0	0	0	0	0.0106967	0	0	0	0	0	0.00496968	0	0	0.0071053	0.00581531	0	0	0.00745768	0.00728544	0	0.00632351	0	0.00957075	0.00875733	0	0	0.0118329	0	0.00531321	0	0.0182849	0.0133896	0
OTU_752	Bacteria;Firmicutes;Clostridia;Clostridiales;Lachnospiraceae;unknown genus;unknown species	0	0	0.0111259	0.00468933	0	0.0225289	0	0	0	0	0.0246822	0	0.00330207	0	0.0140108	0	0	0.0225466	0.0105114	0	0.0323771	0	0	0	0	0.0198787	0	0	0	0	0.00728438	0.0133345	0	0	0	0.0189705	0.00908265	0.0143561	0.00875733	0.00726744	0.00705617	0.0118329	0.0196683	0	0	0.00914244	0.0200844	0
OTU_568	Bacteria;Firmicutes;Clostridia;Clostridiales;Ruminococcaceae;unknown genus;unknown species	0	0	0	0	0	0	0.00614742	0.0137419	0	0	0	0	0	0	0	0	0	0	0	0	0.00647543	0	0	0	0	0	0	0	0.0071053	0	0	0	0.00745768	0.0145709	0	0.00632351	0	0	0	0.00726744	0.0141123	0.0236658	0.0524487	0	0	0.0274273	0.0200844	0.00351939
OTU_510	Bacteria;Firmicutes;Clostridia;Clostridiales;Ruminococcaceae;unknown genus;unknown species	0	0	0	0	0	0	0	0	0	0	0	0	0.0165104	0	0	0	0	0	0	0	0	0	0	0	0	0	0	0	0	0	0	0	0.305765	0	0.124399	0	0	0	0	0	0	0	0	0	0	0	0	0
OTU_533	Bacteria;Firmicutes;Clostridia;Clostridiales;Ruminococcaceae;[Eubacterium] coprostanoligenes group;unknown species	0	0.00621079	0	0	0.0102512	0.0337933	0.0245897	0.00687096	0.00526732	0.0219378	0.0246822	0	0.00330207	0.0145064	0	0	0	0	0	0	0	0	0	0	0.0110699	0.00496968	0.00779362	0	0.0213159	0.0407071	0.0145688	0	0.0447461	0.00728544	0	0.025294	0.00454133	0.00957075	0.026272	0	0	0	0	0	0	0	0	0
OTU_590	Bacteria;Firmicutes;Bacilli;Lactobacillales;Leuconostocaceae;Weissella;Multi-affiliation	0	0	0	0	0	0	0	0	0	0	0	0	0	0	0	0	0	0	0	0	0	0	0	0	0.0332097	0.00496968	0.0311745	0.0274093	0.0284212	0	0.0509907	0.0177794	0.0298307	0.0509981	0.0248797	0.0316176	0	0.0334976	0.0175147	0	0	0	0	0	0	0	0	0
OTU_664	Bacteria;Firmicutes;Clostridia;Clostridiales;Clostridiales vadinBB60 group;unknown genus;unknown species	0	0	0	0	0	0	0	0	0	0	0	0	0	0	0	0	0	0	0	0	0	0	0	0	0	0	0	0	0	0	0	0	0	0	0	0	0	0	0	0.0436047	0.00705617	0.0118329	0.0393365	0.0159396	0.028165	0.00457122	0.0468635	0
OTU_1099	Bacteria;Firmicutes;Clostridia;Clostridiales;Lachnospiraceae;Lachnospiraceae FCS020 group;unknown species	0	0	0	0	0	0	0	0	0	0	0	0	0	0	0.00934056	0	0	0	0	0.0142623	0.0777051	0.038674	0	0	0	0	0.00779362	0.0109637	0	0	0	0	0.022373	0	0	0	0	0.00957075	0	0.0145349	0.0282247	0	0	0.0265661	0	0.0182849	0.0133896	0.0105582
OTU_519	Bacteria;Firmicutes;Clostridia;Clostridiales;Ruminococcaceae;Ruminococcaceae UCG-014;unknown species	0	0	0	0	0	0	0	0	0	0	0	0	0	0	0	0	0	0	0	0	0	0	0	0	0.0498146	0	0	0	0	0	0	0	0	0	0.422956	0	0	0	0	0	0	0	0	0	0	0	0	0
OTU_566	Bacteria;Firmicutes;Clostridia;Clostridiales;Ruminococcaceae;Negativibacillus;unknown species	0.00815461	0	0	0	0.0102512	0.00563222	0.0184422	0.0343548	0.00526732	0	0.0185117	0.00449883	0.00990622	0	0	0	0.00525707	0.0112733	0.00525569	0.0106967	0	0	0	0.011951	0.00553495	0	0	0	0	0	0	0	0.022373	0	0.033173	0	0	0.00478538	0	0.00726744	0	0	0.00655609	0.00531321	0.00704126	0.00457122	0.0334739	0.0105582
OTU_567	Bacteria;Firmicutes;Clostridia;Clostridiales;Ruminococcaceae;GCA-900066225;unknown species	0	0	0	0.00937866	0	0	0	0	0.0105346	0	0.0185117	0	0	0	0.00467028	0	0	0.00563666	0	0.00356557	0	0.0110497	0	0.0059755	0.00553495	0.0149091	0.0155872	0	0	0.0348918	0.00728438	0.00444484	0.00745768	0	0	0.0189705	0.00454133	0.00478538	0.026272	0.00726744	0.0141123	0.0118329	0.00655609	0.0265661	0	0	0.00669478	0.00703878
OTU_923	Bacteria;Firmicutes;Clostridia;Clostridiales;Ruminococcaceae;Hydrogenoanaerobacterium;Gadus morhua (Atlantic cod)	0	0	0	0	0	0.0168966	0	0	0	0.00731261	0	0	0	0	0	0	0	0	0	0	0	0	0	0	0.0110699	0.0149091	0	0.0109637	0	0.0465224	0.00728438	0.0177794	0	0.0145709	0	0.0379411	0.00454133	0.00957075	0.039408	0	0	0.0118329	0.0262243	0.00531321	0	0	0.0133896	0
OTU_517	Bacteria;Firmicutes;Clostridia;Clostridiales;Ruminococcaceae;Ruminococcaceae UCG-014;unknown species	0	0	0	0	0	0	0	0	0	0	0	0	0	0	0	0	0	0	0	0	0	0	0	0	0.0608845	0	0	0.175419	0.0071053	0	0	0.00888968	0	0	0.0746392	0.012647	0	0.00957075	0	0	0	0	0	0	0	0	0	0
OTU_542	Bacteria;Firmicutes;Clostridia;Clostridiales;Christensenellaceae;Christensenellaceae R-7 group;unknown species	0	0	0	0	0	0	0	0	0	0	0	0	0	0	0	0	0	0	0	0	0	0	0	0	0.00553495	0	0.0155872	0.0109637	0.0355265	0.00581531	0.00728438	0.00444484	0.0372884	0.00728544	0.033173	0	0.013624	0.00478538	0.00875733	0.00726744	0.00705617	0.0236658	0.00655609	0.0371925	0	0.0137137	0.0200844	0
OTU_582	Bacteria;Firmicutes;Clostridia;Clostridiales;Ruminococcaceae;unknown genus;unknown species	0	0	0	0	0	0	0	0	0	0	0	0	0	0	0.0140108	0	0.00525707	0.0112733	0.00525569	0.0285246	0	0	0	0	0	0.00993937	0	0	0	0	0	0.00444484	0	0	0	0	0	0	0.00875733	0.00726744	0	0.0236658	0.00655609	0	0	0.00914244	0	0
OTU_932	Bacteria;Firmicutes;Clostridia;Clostridiales;Ruminococcaceae;Butyricicoccus;unknown species	0.0448504	0	0.0148346	0.0328253	0	0.0112644	0.0245897	0.0137419	0	0.00731261	0.0123411	0.00899766	0	0.00725321	0.00467028	0	0	0.00563666	0.0210228	0.00356557	0	0	0	0	0	0.00496968	0	0	0	0.00581531	0	0	0	0	0	0.0189705	0.00454133	0	0	0	0	0.0118329	0.00655609	0.00531321	0	0.0137137	0.00669478	0
[truncated: 6 more columns]
